# Supplementary material for: HistoMIL: A Python package for training multiple instance learning models on histopathology slides
Source: iScience. 2023 Sep 27;26(10):108073. doi: 10.1016/j.isci.2023.108073 (PMC10583115; doi:10.1016/j.isci.2023.108073)
Supplement: Supplementary file 2 — Table S1. Cancer hallmark genes and pathways considered in the analysis, related to STAR Methods The gs categories are retrieved from MSigDB. [file mmc2.xlsx]

## Sheet: Table S1
Table S1. Cancer hallmark genes and pathways considered in the analysis, related to STAR Methods. The gs categories are retrieved from MSigDB.
gs_cat	gs_subcat	gs_name	gene_symbol	entrez_gene	ensembl_gene	human_gene_symbol	human_entrez_gene	human_ensembl_gene	gs_id	gs_description
C2	CGP	AGARWAL_AKT_PATHWAY_TARGETS	EGF	1950	ENSG00000138798	EGF	1950	ENSG00000138798	M3495	Angiogenic and metastatic genes changed in RKO cells (colorectal cancer) upon perturbation of key components of AKT pathway.
C2	CGP	AGARWAL_AKT_PATHWAY_TARGETS	MMP2	4313	ENSG00000087245	MMP2	4313	ENSG00000087245	M3495	Angiogenic and metastatic genes changed in RKO cells (colorectal cancer) upon perturbation of key components of AKT pathway.
C2	CGP	AGARWAL_AKT_PATHWAY_TARGETS	MMP9	4318	ENSG00000100985	MMP9	4318	ENSG00000100985	M3495	Angiogenic and metastatic genes changed in RKO cells (colorectal cancer) upon perturbation of key components of AKT pathway.
C2	CGP	AGARWAL_AKT_PATHWAY_TARGETS	PLAU	5328	ENSG00000122861	PLAU	5328	ENSG00000122861	M3495	Angiogenic and metastatic genes changed in RKO cells (colorectal cancer) upon perturbation of key components of AKT pathway.
C2	CGP	AGARWAL_AKT_PATHWAY_TARGETS	PTGS2	5743	ENSG00000073756	PTGS2	5743	ENSG00000073756	M3495	Angiogenic and metastatic genes changed in RKO cells (colorectal cancer) upon perturbation of key components of AKT pathway.
C2	CGP	AGARWAL_AKT_PATHWAY_TARGETS	SPP1	6696	ENSG00000118785	SPP1	6696	ENSG00000118785	M3495	Angiogenic and metastatic genes changed in RKO cells (colorectal cancer) upon perturbation of key components of AKT pathway.
C2	CGP	AGARWAL_AKT_PATHWAY_TARGETS	TGFA	7039	ENSG00000163235	TGFA	7039	ENSG00000163235	M3495	Angiogenic and metastatic genes changed in RKO cells (colorectal cancer) upon perturbation of key components of AKT pathway.
C2	CGP	AGARWAL_AKT_PATHWAY_TARGETS	VEGFA	7422	ENSG00000112715	VEGFA	7422	ENSG00000112715	M3495	Angiogenic and metastatic genes changed in RKO cells (colorectal cancer) upon perturbation of key components of AKT pathway.
C2	CGP	AGARWAL_AKT_PATHWAY_TARGETS	VEGFC	7424	ENSG00000150630	VEGFC	7424	ENSG00000150630	M3495	Angiogenic and metastatic genes changed in RKO cells (colorectal cancer) upon perturbation of key components of AKT pathway.
C2	CGP	AMUNDSON_DNA_DAMAGE_RESPONSE_TP53	BTG1	694	ENSG00000133639	BTG1	694	ENSG00000133639	M17836	Genes discriminating TP53 [GeneID=7157] status across various genotoxic stress agents.
C2	CGP	AMUNDSON_DNA_DAMAGE_RESPONSE_TP53	BTG2	7832	ENSG00000159388	BTG2	7832	ENSG00000159388	M17836	Genes discriminating TP53 [GeneID=7157] status across various genotoxic stress agents.
C2	CGP	AMUNDSON_DNA_DAMAGE_RESPONSE_TP53	CCNG1	900	ENSG00000113328	CCNG1	900	ENSG00000113328	M17836	Genes discriminating TP53 [GeneID=7157] status across various genotoxic stress agents.
C2	CGP	AMUNDSON_DNA_DAMAGE_RESPONSE_TP53	CTSD	1509	ENSG00000117984	CTSD	1509	ENSG00000117984	M17836	Genes discriminating TP53 [GeneID=7157] status across various genotoxic stress agents.
C2	CGP	AMUNDSON_DNA_DAMAGE_RESPONSE_TP53	DDB2	1643	ENSG00000134574	DDB2	1643	ENSG00000134574	M17836	Genes discriminating TP53 [GeneID=7157] status across various genotoxic stress agents.
C2	CGP	AMUNDSON_DNA_DAMAGE_RESPONSE_TP53	LIF	3976	ENSG00000128342	LIF	3976	ENSG00000128342	M17836	Genes discriminating TP53 [GeneID=7157] status across various genotoxic stress agents.
C2	CGP	AMUNDSON_DNA_DAMAGE_RESPONSE_TP53	MDM2	4193	ENSG00000135679	MDM2	4193	ENSG00000135679	M17836	Genes discriminating TP53 [GeneID=7157] status across various genotoxic stress agents.
C2	CGP	AMUNDSON_DNA_DAMAGE_RESPONSE_TP53	PHLDA3	23612	ENSG00000174307	PHLDA3	23612	ENSG00000174307	M17836	Genes discriminating TP53 [GeneID=7157] status across various genotoxic stress agents.
C2	CGP	AMUNDSON_DNA_DAMAGE_RESPONSE_TP53	PLXNB2	23654	ENSG00000196576	PLXNB2	23654	ENSG00000196576	M17836	Genes discriminating TP53 [GeneID=7157] status across various genotoxic stress agents.
C2	CGP	AMUNDSON_DNA_DAMAGE_RESPONSE_TP53	PPM1D	8493	ENSG00000170836	PPM1D	8493	ENSG00000170836	M17836	Genes discriminating TP53 [GeneID=7157] status across various genotoxic stress agents.
C2	CGP	AMUNDSON_DNA_DAMAGE_RESPONSE_TP53	ST14	6768	ENSG00000149418	ST14	6768	ENSG00000149418	M17836	Genes discriminating TP53 [GeneID=7157] status across various genotoxic stress agents.
C2	CGP	AMUNDSON_DNA_DAMAGE_RESPONSE_TP53	TNFSF9	8744	ENSG00000125657	TNFSF9	8744	ENSG00000125657	M17836	Genes discriminating TP53 [GeneID=7157] status across various genotoxic stress agents.
C2	CGP	AMUNDSON_DNA_DAMAGE_RESPONSE_TP53	XPC	7508	ENSG00000154767	XPC	7508	ENSG00000154767	M17836	Genes discriminating TP53 [GeneID=7157] status across various genotoxic stress agents.
C2	CGP	BAKER_HEMATOPOESIS_STAT1_TARGETS	BCL2	596	ENSG00000171791	BCL2	596	ENSG00000171791	M1162	STAT1 [GeneID=6772] targets in hematopoetic signaling.
C2	CGP	BAKER_HEMATOPOESIS_STAT1_TARGETS	CASP1	834	ENSG00000137752	CASP1	834	ENSG00000137752	M1162	STAT1 [GeneID=6772] targets in hematopoetic signaling.
C2	CGP	BAKER_HEMATOPOESIS_STAT1_TARGETS	CASP2	835	ENSG00000106144	CASP2	835	ENSG00000106144	M1162	STAT1 [GeneID=6772] targets in hematopoetic signaling.
C2	CGP	BAKER_HEMATOPOESIS_STAT1_TARGETS	CASP3	836	ENSG00000164305	CASP3	836	ENSG00000164305	M1162	STAT1 [GeneID=6772] targets in hematopoetic signaling.
C2	CGP	BAKER_HEMATOPOESIS_STAT1_TARGETS	CASP7	840	ENSG00000165806	CASP7	840	ENSG00000165806	M1162	STAT1 [GeneID=6772] targets in hematopoetic signaling.
C2	CGP	BAKER_HEMATOPOESIS_STAT1_TARGETS	FGF2	2247	ENSG00000138685	FGF2	2247	ENSG00000138685	M1162	STAT1 [GeneID=6772] targets in hematopoetic signaling.
C2	CGP	BAKER_HEMATOPOESIS_STAT1_TARGETS	MMP2	4313	ENSG00000087245	MMP2	4313	ENSG00000087245	M1162	STAT1 [GeneID=6772] targets in hematopoetic signaling.
C2	CGP	BAKER_HEMATOPOESIS_STAT1_TARGETS	MMP9	4318	ENSG00000100985	MMP9	4318	ENSG00000100985	M1162	STAT1 [GeneID=6772] targets in hematopoetic signaling.
C2	CGP	BAKER_HEMATOPOESIS_STAT1_TARGETS	MYC	4609	ENSG00000136997	MYC	4609	ENSG00000136997	M1162	STAT1 [GeneID=6772] targets in hematopoetic signaling.
C2	CGP	BAKER_HEMATOPOESIS_STAT5_TARGETS	BCL2	596	ENSG00000171791	BCL2	596	ENSG00000171791	M1165	STAT5 [GeneID=6777] targets in hematopoietic signaling.
C2	CGP	BAKER_HEMATOPOESIS_STAT5_TARGETS	CCND1	595	ENSG00000110092	CCND1	595	ENSG00000110092	M1165	STAT5 [GeneID=6777] targets in hematopoietic signaling.
C2	CGP	BAKER_HEMATOPOESIS_STAT5_TARGETS	CCND2	894	ENSG00000118971	CCND2	894	ENSG00000118971	M1165	STAT5 [GeneID=6777] targets in hematopoietic signaling.
C2	CGP	BAKER_HEMATOPOESIS_STAT5_TARGETS	CCND3	896	ENSG00000112576	CCND3	896	ENSG00000112576	M1165	STAT5 [GeneID=6777] targets in hematopoietic signaling.
C2	CGP	BAKER_HEMATOPOESIS_STAT5_TARGETS	CCNE1	898	ENSG00000105173	CCNE1	898	ENSG00000105173	M1165	STAT5 [GeneID=6777] targets in hematopoietic signaling.
C2	CGP	BAKER_HEMATOPOESIS_STAT5_TARGETS	MYC	4609	ENSG00000136997	MYC	4609	ENSG00000136997	M1165	STAT5 [GeneID=6777] targets in hematopoietic signaling.
C2	CGP	BAKER_HEMATOPOESIS_STAT5_TARGETS	PIM1	5292	ENSG00000137193	PIM1	5292	ENSG00000137193	M1165	STAT5 [GeneID=6777] targets in hematopoietic signaling.
C2	CGP	BAKER_HEMATOPOIESIS_STAT3_TARGETS	BCL2	596	ENSG00000171791	BCL2	596	ENSG00000171791	M1163	STAT3 [GeneID=6774] targets in hematopoietic signaling.
C2	CGP	BAKER_HEMATOPOIESIS_STAT3_TARGETS	BIRC5	332	ENSG00000089685	BIRC5	332	ENSG00000089685	M1163	STAT3 [GeneID=6774] targets in hematopoietic signaling.
C2	CGP	BAKER_HEMATOPOIESIS_STAT3_TARGETS	CCNA2	890	ENSG00000145386	CCNA2	890	ENSG00000145386	M1163	STAT3 [GeneID=6774] targets in hematopoietic signaling.
C2	CGP	BAKER_HEMATOPOIESIS_STAT3_TARGETS	CCND1	595	ENSG00000110092	CCND1	595	ENSG00000110092	M1163	STAT3 [GeneID=6774] targets in hematopoietic signaling.
C2	CGP	BAKER_HEMATOPOIESIS_STAT3_TARGETS	CCND2	894	ENSG00000118971	CCND2	894	ENSG00000118971	M1163	STAT3 [GeneID=6774] targets in hematopoietic signaling.
C2	CGP	BAKER_HEMATOPOIESIS_STAT3_TARGETS	CCND3	896	ENSG00000112576	CCND3	896	ENSG00000112576	M1163	STAT3 [GeneID=6774] targets in hematopoietic signaling.
C2	CGP	BAKER_HEMATOPOIESIS_STAT3_TARGETS	FAS	355	ENSG00000026103	FAS	355	ENSG00000026103	M1163	STAT3 [GeneID=6774] targets in hematopoietic signaling.
C2	CGP	BAKER_HEMATOPOIESIS_STAT3_TARGETS	HIF1A	3091	ENSG00000100644	HIF1A	3091	ENSG00000100644	M1163	STAT3 [GeneID=6774] targets in hematopoietic signaling.
C2	CGP	BAKER_HEMATOPOIESIS_STAT3_TARGETS	MCL1	4170	ENSG00000143384	MCL1	4170	ENSG00000143384	M1163	STAT3 [GeneID=6774] targets in hematopoietic signaling.
C2	CGP	BAKER_HEMATOPOIESIS_STAT3_TARGETS	MMP2	4313	ENSG00000087245	MMP2	4313	ENSG00000087245	M1163	STAT3 [GeneID=6774] targets in hematopoietic signaling.
C2	CGP	BAKER_HEMATOPOIESIS_STAT3_TARGETS	MMP9	4318	ENSG00000100985	MMP9	4318	ENSG00000100985	M1163	STAT3 [GeneID=6774] targets in hematopoietic signaling.
C2	CGP	BAKER_HEMATOPOIESIS_STAT3_TARGETS	MYC	4609	ENSG00000136997	MYC	4609	ENSG00000136997	M1163	STAT3 [GeneID=6774] targets in hematopoietic signaling.
C2	CGP	BAKER_HEMATOPOIESIS_STAT3_TARGETS	PIM1	5292	ENSG00000137193	PIM1	5292	ENSG00000137193	M1163	STAT3 [GeneID=6774] targets in hematopoietic signaling.
C2	CGP	BIERIE_INFLAMMATORY_RESPONSE_TGFB1	CCL20	6364	ENSG00000115009	CCL20	6364	ENSG00000115009	M778	Inflammatory genes down-regulated in mammary carcinoma cells after stimulation with TGFB1 [GeneID=7040] for 1 hr.
C2	CGP	BIERIE_INFLAMMATORY_RESPONSE_TGFB1	CXCL2	2920	ENSG00000081041	CXCL2	2920	ENSG00000081041	M778	Inflammatory genes down-regulated in mammary carcinoma cells after stimulation with TGFB1 [GeneID=7040] for 1 hr.
C2	CGP	BIERIE_INFLAMMATORY_RESPONSE_TGFB1	CXCL6	6372	ENSG00000124875	CXCL6	6372	ENSG00000124875	M778	Inflammatory genes down-regulated in mammary carcinoma cells after stimulation with TGFB1 [GeneID=7040] for 1 hr.
C2	CGP	BIERIE_INFLAMMATORY_RESPONSE_TGFB1	MYC	4609	ENSG00000136997	MYC	4609	ENSG00000136997	M778	Inflammatory genes down-regulated in mammary carcinoma cells after stimulation with TGFB1 [GeneID=7040] for 1 hr.
C2	CGP	BIERIE_INFLAMMATORY_RESPONSE_TGFB1	PTGS2	5743	ENSG00000073756	PTGS2	5743	ENSG00000073756	M778	Inflammatory genes down-regulated in mammary carcinoma cells after stimulation with TGFB1 [GeneID=7040] for 1 hr.
C2	CP:BIOCARTA	BIOCARTA_EGFR_SMRTE_PATHWAY	EGF	1950	ENSG00000138798	EGF	1950	ENSG00000138798	M18837	Map Kinase Inactivation of SMRT Corepressor
C2	CP:BIOCARTA	BIOCARTA_EGFR_SMRTE_PATHWAY	EGFR	1956	ENSG00000146648	EGFR	1956	ENSG00000146648	M18837	Map Kinase Inactivation of SMRT Corepressor
C2	CP:BIOCARTA	BIOCARTA_EGFR_SMRTE_PATHWAY	MAP3K1	4214	ENSG00000095015	MAP3K1	4214	ENSG00000095015	M18837	Map Kinase Inactivation of SMRT Corepressor
C2	CP:BIOCARTA	BIOCARTA_EGFR_SMRTE_PATHWAY	MAPK14	1432	ENSG00000112062	MAPK14	1432	ENSG00000112062	M18837	Map Kinase Inactivation of SMRT Corepressor
C2	CP:BIOCARTA	BIOCARTA_EGFR_SMRTE_PATHWAY	NCOR2	9612	ENSG00000196498	NCOR2	9612	ENSG00000196498	M18837	Map Kinase Inactivation of SMRT Corepressor
C2	CP:BIOCARTA	BIOCARTA_EGFR_SMRTE_PATHWAY	RARA	5914	ENSG00000131759	RARA	5914	ENSG00000131759	M18837	Map Kinase Inactivation of SMRT Corepressor
C2	CP:BIOCARTA	BIOCARTA_EGFR_SMRTE_PATHWAY	RXRA	6256	ENSG00000186350	RXRA	6256	ENSG00000186350	M18837	Map Kinase Inactivation of SMRT Corepressor
C2	CP:BIOCARTA	BIOCARTA_EGFR_SMRTE_PATHWAY	THRB	7068	ENSG00000151090	THRB	7068	ENSG00000151090	M18837	Map Kinase Inactivation of SMRT Corepressor
C2	CP:BIOCARTA	BIOCARTA_EGFR_SMRTE_PATHWAY	ZBTB16	7704	ENSG00000109906	ZBTB16	7704	ENSG00000109906	M18837	Map Kinase Inactivation of SMRT Corepressor
C2	CP:BIOCARTA	BIOCARTA_ETC_PATHWAY	ATP5F1A	498	ENSG00000152234	ATP5F1A	498	ENSG00000152234	M15371	Electron Transport Reaction in Mitochondria
C2	CP:BIOCARTA	BIOCARTA_ETC_PATHWAY	GPD2	2820	ENSG00000115159	GPD2	2820	ENSG00000115159	M15371	Electron Transport Reaction in Mitochondria
C2	CP:BIOCARTA	BIOCARTA_ETC_PATHWAY	NDUFA1	4694	ENSG00000125356	NDUFA1	4694	ENSG00000125356	M15371	Electron Transport Reaction in Mitochondria
C2	CP:BIOCARTA	BIOCARTA_ETC_PATHWAY	SDHA	6389	ENSG00000073578	SDHA	6389	ENSG00000073578	M15371	Electron Transport Reaction in Mitochondria
C2	CP:BIOCARTA	BIOCARTA_ETC_PATHWAY	SDHB	6390	ENSG00000117118	SDHB	6390	ENSG00000117118	M15371	Electron Transport Reaction in Mitochondria
C2	CP:BIOCARTA	BIOCARTA_ETC_PATHWAY	SDHC	6391	ENSG00000143252	SDHC	6391	ENSG00000143252	M15371	Electron Transport Reaction in Mitochondria
C2	CP:BIOCARTA	BIOCARTA_ETC_PATHWAY	SDHD	6392	ENSG00000204370	SDHD	6392	ENSG00000204370	M15371	Electron Transport Reaction in Mitochondria
C2	CP:BIOCARTA	BIOCARTA_ETC_PATHWAY	SLC25A4	291	ENSG00000151729	SLC25A4	291	ENSG00000151729	M15371	Electron Transport Reaction in Mitochondria
C2	CP:BIOCARTA	BIOCARTA_ETC_PATHWAY	SLC25A6	293	ENSG00000169100	SLC25A6	293	ENSG00000169100	M15371	Electron Transport Reaction in Mitochondria
C2	CP:BIOCARTA	BIOCARTA_ETC_PATHWAY	UQCRC1	7384	ENSG00000010256	UQCRC1	7384	ENSG00000010256	M15371	Electron Transport Reaction in Mitochondria
C2	CP:BIOCARTA	BIOCARTA_FBW7_PATHWAY	CCNE1	898	ENSG00000105173	CCNE1	898	ENSG00000105173	M22053	Cyclin E Destruction Pathway
C2	CP:BIOCARTA	BIOCARTA_FBW7_PATHWAY	CDK2	1017	ENSG00000123374	CDK2	1017	ENSG00000123374	M22053	Cyclin E Destruction Pathway
C2	CP:BIOCARTA	BIOCARTA_FBW7_PATHWAY	CUL1	8454	ENSG00000055130	CUL1	8454	ENSG00000055130	M22053	Cyclin E Destruction Pathway
C2	CP:BIOCARTA	BIOCARTA_FBW7_PATHWAY	E2F1	1869	ENSG00000101412	E2F1	1869	ENSG00000101412	M22053	Cyclin E Destruction Pathway
C2	CP:BIOCARTA	BIOCARTA_FBW7_PATHWAY	FBXW7	55294	ENSG00000109670	FBXW7	55294	ENSG00000109670	M22053	Cyclin E Destruction Pathway
C2	CP:BIOCARTA	BIOCARTA_FBW7_PATHWAY	RB1	5925	ENSG00000139687	RB1	5925	ENSG00000139687	M22053	Cyclin E Destruction Pathway
C2	CP:BIOCARTA	BIOCARTA_FBW7_PATHWAY	SKP1	6500	ENSG00000113558	SKP1	6500	ENSG00000113558	M22053	Cyclin E Destruction Pathway
C2	CP:BIOCARTA	BIOCARTA_FBW7_PATHWAY	TFDP1	7027	ENSG00000198176	TFDP1	7027	ENSG00000198176	M22053	Cyclin E Destruction Pathway
C2	CP:BIOCARTA	BIOCARTA_G1_PATHWAY	ABL1	25	ENSG00000097007	ABL1	25	ENSG00000097007	M648	Cell Cycle: G1/S Check Point
C2	CP:BIOCARTA	BIOCARTA_G1_PATHWAY	CCNA1	8900	ENSG00000133101	CCNA1	8900	ENSG00000133101	M648	Cell Cycle: G1/S Check Point
C2	CP:BIOCARTA	BIOCARTA_G1_PATHWAY	CCND1	595	ENSG00000110092	CCND1	595	ENSG00000110092	M648	Cell Cycle: G1/S Check Point
C2	CP:BIOCARTA	BIOCARTA_G1_PATHWAY	CCNE1	898	ENSG00000105173	CCNE1	898	ENSG00000105173	M648	Cell Cycle: G1/S Check Point
C2	CP:BIOCARTA	BIOCARTA_G1_PATHWAY	CDC25A	993	ENSG00000164045	CDC25A	993	ENSG00000164045	M648	Cell Cycle: G1/S Check Point
C2	CP:BIOCARTA	BIOCARTA_G1_PATHWAY	CDK1	983	ENSG00000170312	CDK1	983	ENSG00000170312	M648	Cell Cycle: G1/S Check Point
C2	CP:BIOCARTA	BIOCARTA_G1_PATHWAY	CDK2	1017	ENSG00000123374	CDK2	1017	ENSG00000123374	M648	Cell Cycle: G1/S Check Point
C2	CP:BIOCARTA	BIOCARTA_G1_PATHWAY	CDK4	1019	ENSG00000135446	CDK4	1019	ENSG00000135446	M648	Cell Cycle: G1/S Check Point
C2	CP:BIOCARTA	BIOCARTA_G1_PATHWAY	CDK6	1021	ENSG00000105810	CDK6	1021	ENSG00000105810	M648	Cell Cycle: G1/S Check Point
C2	CP:BIOCARTA	BIOCARTA_G1_PATHWAY	CDKN1B	1027	ENSG00000111276	CDKN1B	1027	ENSG00000111276	M648	Cell Cycle: G1/S Check Point
C2	CP:BIOCARTA	BIOCARTA_G1_PATHWAY	CDKN2A	1029	ENSG00000147889	CDKN2A	1029	ENSG00000147889	M648	Cell Cycle: G1/S Check Point
C2	CP:BIOCARTA	BIOCARTA_G1_PATHWAY	CDKN2B	1030	ENSG00000147883	CDKN2B	1030	ENSG00000147883	M648	Cell Cycle: G1/S Check Point
C2	CP:BIOCARTA	BIOCARTA_G1_PATHWAY	DHFR	1719	ENSG00000228716	DHFR	1719	ENSG00000228716	M648	Cell Cycle: G1/S Check Point
C2	CP:BIOCARTA	BIOCARTA_G1_PATHWAY	E2F1	1869	ENSG00000101412	E2F1	1869	ENSG00000101412	M648	Cell Cycle: G1/S Check Point
C2	CP:BIOCARTA	BIOCARTA_G1_PATHWAY	GSK3B	2932	ENSG00000082701	GSK3B	2932	ENSG00000082701	M648	Cell Cycle: G1/S Check Point
C2	CP:BIOCARTA	BIOCARTA_G1_PATHWAY	HDAC1	3065	ENSG00000116478	HDAC1	3065	ENSG00000116478	M648	Cell Cycle: G1/S Check Point
C2	CP:BIOCARTA	BIOCARTA_G1_PATHWAY	RB1	5925	ENSG00000139687	RB1	5925	ENSG00000139687	M648	Cell Cycle: G1/S Check Point
C2	CP:BIOCARTA	BIOCARTA_G1_PATHWAY	SKP2	6502	ENSG00000145604	SKP2	6502	ENSG00000145604	M648	Cell Cycle: G1/S Check Point
C2	CP:BIOCARTA	BIOCARTA_G1_PATHWAY	SMAD3	4088	ENSG00000166949	SMAD3	4088	ENSG00000166949	M648	Cell Cycle: G1/S Check Point
C2	CP:BIOCARTA	BIOCARTA_G1_PATHWAY	TFDP1	7027	ENSG00000198176	TFDP1	7027	ENSG00000198176	M648	Cell Cycle: G1/S Check Point
C2	CP:BIOCARTA	BIOCARTA_G1_PATHWAY	TGFB1	7040	ENSG00000105329	TGFB1	7040	ENSG00000105329	M648	Cell Cycle: G1/S Check Point
C2	CP:BIOCARTA	BIOCARTA_G1_PATHWAY	TGFB2	7042	ENSG00000092969	TGFB2	7042	ENSG00000092969	M648	Cell Cycle: G1/S Check Point
C2	CP:BIOCARTA	BIOCARTA_G1_PATHWAY	TGFB3	7043	ENSG00000119699	TGFB3	7043	ENSG00000119699	M648	Cell Cycle: G1/S Check Point
C2	CP:BIOCARTA	BIOCARTA_G1_PATHWAY	TP53	7157	ENSG00000141510	TP53	7157	ENSG00000141510	M648	Cell Cycle: G1/S Check Point
C2	CP:BIOCARTA	BIOCARTA_KREB_PATHWAY	ACO2	50	ENSG00000100412	ACO2	50	ENSG00000100412	M6831	The Citric Acid Cycle
C2	CP:BIOCARTA	BIOCARTA_KREB_PATHWAY	CS	1431	ENSG00000062485	CS	1431	ENSG00000062485	M6831	The Citric Acid Cycle
C2	CP:BIOCARTA	BIOCARTA_KREB_PATHWAY	FH	2271	ENSG00000091483	FH	2271	ENSG00000091483	M6831	The Citric Acid Cycle
C2	CP:BIOCARTA	BIOCARTA_KREB_PATHWAY	IDH2	3418	ENSG00000182054	IDH2	3418	ENSG00000182054	M6831	The Citric Acid Cycle
C2	CP:BIOCARTA	BIOCARTA_KREB_PATHWAY	MDH1	4190	ENSG00000014641	MDH1	4190	ENSG00000014641	M6831	The Citric Acid Cycle
C2	CP:BIOCARTA	BIOCARTA_KREB_PATHWAY	OGDH	4967	ENSG00000105953	OGDH	4967	ENSG00000105953	M6831	The Citric Acid Cycle
C2	CP:BIOCARTA	BIOCARTA_KREB_PATHWAY	SDHA	6389	ENSG00000073578	SDHA	6389	ENSG00000073578	M6831	The Citric Acid Cycle
C2	CP:BIOCARTA	BIOCARTA_KREB_PATHWAY	SUCLA2	8803	ENSG00000136143	SUCLA2	8803	ENSG00000136143	M6831	The Citric Acid Cycle
C2	CP:BIOCARTA	BIOCARTA_LDL_PATHWAY	ACAT1	38	ENSG00000075239	ACAT1	38	ENSG00000075239	M22051	Low-density lipoprotein (LDL) pathway during atherogenesis
C2	CP:BIOCARTA	BIOCARTA_LDL_PATHWAY	CCL2	6347	ENSG00000108691	CCL2	6347	ENSG00000108691	M22051	Low-density lipoprotein (LDL) pathway during atherogenesis
C2	CP:BIOCARTA	BIOCARTA_LDL_PATHWAY	CSF1	1435	ENSG00000184371	CSF1	1435	ENSG00000184371	M22051	Low-density lipoprotein (LDL) pathway during atherogenesis
C2	CP:BIOCARTA	BIOCARTA_LDL_PATHWAY	IL6	3569	ENSG00000136244	IL6	3569	ENSG00000136244	M22051	Low-density lipoprotein (LDL) pathway during atherogenesis
C2	CP:BIOCARTA	BIOCARTA_LDL_PATHWAY	LDLR	3949	ENSG00000130164	LDLR	3949	ENSG00000130164	M22051	Low-density lipoprotein (LDL) pathway during atherogenesis
C2	CP:BIOCARTA	BIOCARTA_LDL_PATHWAY	LPL	4023	ENSG00000175445	LPL	4023	ENSG00000175445	M22051	Low-density lipoprotein (LDL) pathway during atherogenesis
C2	CP:BIOCARTA	BIOCARTA_LYMPHOCYTE_PATHWAY	CD44	960	ENSG00000026508	CD44	960	ENSG00000026508	M22008	Adhesion Molecules on Lymphocyte
C2	CP:BIOCARTA	BIOCARTA_LYMPHOCYTE_PATHWAY	ICAM1	3383	ENSG00000090339	ICAM1	3383	ENSG00000090339	M22008	Adhesion Molecules on Lymphocyte
C2	CP:BIOCARTA	BIOCARTA_LYMPHOCYTE_PATHWAY	ITGA4	3676	ENSG00000115232	ITGA4	3676	ENSG00000115232	M22008	Adhesion Molecules on Lymphocyte
C2	CP:BIOCARTA	BIOCARTA_LYMPHOCYTE_PATHWAY	ITGB1	3688	ENSG00000150093	ITGB1	3688	ENSG00000150093	M22008	Adhesion Molecules on Lymphocyte
C2	CP:BIOCARTA	BIOCARTA_LYMPHOCYTE_PATHWAY	ITGB2	3689	ENSG00000160255	ITGB2	3689	ENSG00000160255	M22008	Adhesion Molecules on Lymphocyte
C2	CP:BIOCARTA	BIOCARTA_LYMPHOCYTE_PATHWAY	PECAM1	5175	ENSG00000261371	PECAM1	5175	ENSG00000261371	M22008	Adhesion Molecules on Lymphocyte
C2	CP:BIOCARTA	BIOCARTA_LYMPHOCYTE_PATHWAY	SELE	6401	ENSG00000007908	SELE	6401	ENSG00000007908	M22008	Adhesion Molecules on Lymphocyte
C2	CP:BIOCARTA	BIOCARTA_LYMPHOCYTE_PATHWAY	SELL	6402	ENSG00000188404	SELL	6402	ENSG00000188404	M22008	Adhesion Molecules on Lymphocyte
C2	CP:BIOCARTA	BIOCARTA_MALATEX_PATHWAY	ACLY	47	ENSG00000131473	ACLY	47	ENSG00000131473	M22038	Shuttle for transfer of acetyl groups from mitochondria to the cytosol
C2	CP:BIOCARTA	BIOCARTA_MALATEX_PATHWAY	CS	1431	ENSG00000062485	CS	1431	ENSG00000062485	M22038	Shuttle for transfer of acetyl groups from mitochondria to the cytosol
C2	CP:BIOCARTA	BIOCARTA_MALATEX_PATHWAY	MDH1	4190	ENSG00000014641	MDH1	4190	ENSG00000014641	M22038	Shuttle for transfer of acetyl groups from mitochondria to the cytosol
C2	CP:BIOCARTA	BIOCARTA_MALATEX_PATHWAY	ME1	4199	ENSG00000065833	ME1	4199	ENSG00000065833	M22038	Shuttle for transfer of acetyl groups from mitochondria to the cytosol
C2	CP:BIOCARTA	BIOCARTA_MALATEX_PATHWAY	PDHA1	5160	ENSG00000131828	PDHA1	5160	ENSG00000131828	M22038	Shuttle for transfer of acetyl groups from mitochondria to the cytosol
C2	CP:BIOCARTA	BIOCARTA_MALATEX_PATHWAY	SLC25A1	6576	ENSG00000100075	SLC25A1	6576	ENSG00000100075	M22038	Shuttle for transfer of acetyl groups from mitochondria to the cytosol
C2	CP:BIOCARTA	BIOCARTA_MALATEX_PATHWAY	SLC25A11	8402	ENSG00000108528	SLC25A11	8402	ENSG00000108528	M22038	Shuttle for transfer of acetyl groups from mitochondria to the cytosol
C2	CP:BIOCARTA	BIOCARTA_MITOCHONDRIA_PATHWAY	AIFM1	9131	ENSG00000156709	AIFM1	9131	ENSG00000156709	M16257	Role of Mitochondria in Apoptotic Signaling
C2	CP:BIOCARTA	BIOCARTA_MITOCHONDRIA_PATHWAY	APAF1	317	ENSG00000120868	APAF1	317	ENSG00000120868	M16257	Role of Mitochondria in Apoptotic Signaling
C2	CP:BIOCARTA	BIOCARTA_MITOCHONDRIA_PATHWAY	BAK1	578	ENSG00000030110	BAK1	578	ENSG00000030110	M16257	Role of Mitochondria in Apoptotic Signaling
C2	CP:BIOCARTA	BIOCARTA_MITOCHONDRIA_PATHWAY	BAX	581	ENSG00000087088	BAX	581	ENSG00000087088	M16257	Role of Mitochondria in Apoptotic Signaling
C2	CP:BIOCARTA	BIOCARTA_MITOCHONDRIA_PATHWAY	BCL2	596	ENSG00000171791	BCL2	596	ENSG00000171791	M16257	Role of Mitochondria in Apoptotic Signaling
C2	CP:BIOCARTA	BIOCARTA_MITOCHONDRIA_PATHWAY	BID	637	ENSG00000015475	BID	637	ENSG00000015475	M16257	Role of Mitochondria in Apoptotic Signaling
C2	CP:BIOCARTA	BIOCARTA_MITOCHONDRIA_PATHWAY	BIK	638	ENSG00000100290	BIK	638	ENSG00000100290	M16257	Role of Mitochondria in Apoptotic Signaling
C2	CP:BIOCARTA	BIOCARTA_MITOCHONDRIA_PATHWAY	BIRC2	329	ENSG00000110330	BIRC2	329	ENSG00000110330	M16257	Role of Mitochondria in Apoptotic Signaling
C2	CP:BIOCARTA	BIOCARTA_MITOCHONDRIA_PATHWAY	BIRC3	330	ENSG00000023445	BIRC3	330	ENSG00000023445	M16257	Role of Mitochondria in Apoptotic Signaling
C2	CP:BIOCARTA	BIOCARTA_MITOCHONDRIA_PATHWAY	CASP3	836	ENSG00000164305	CASP3	836	ENSG00000164305	M16257	Role of Mitochondria in Apoptotic Signaling
C2	CP:BIOCARTA	BIOCARTA_MITOCHONDRIA_PATHWAY	CASP6	839	ENSG00000138794	CASP6	839	ENSG00000138794	M16257	Role of Mitochondria in Apoptotic Signaling
C2	CP:BIOCARTA	BIOCARTA_MITOCHONDRIA_PATHWAY	CASP7	840	ENSG00000165806	CASP7	840	ENSG00000165806	M16257	Role of Mitochondria in Apoptotic Signaling
C2	CP:BIOCARTA	BIOCARTA_MITOCHONDRIA_PATHWAY	CASP8	841	ENSG00000064012	CASP8	841	ENSG00000064012	M16257	Role of Mitochondria in Apoptotic Signaling
C2	CP:BIOCARTA	BIOCARTA_MITOCHONDRIA_PATHWAY	CASP9	842	ENSG00000132906	CASP9	842	ENSG00000132906	M16257	Role of Mitochondria in Apoptotic Signaling
C2	CP:BIOCARTA	BIOCARTA_MITOCHONDRIA_PATHWAY	DFFA	1676	ENSG00000160049	DFFA	1676	ENSG00000160049	M16257	Role of Mitochondria in Apoptotic Signaling
C2	CP:BIOCARTA	BIOCARTA_MITOCHONDRIA_PATHWAY	DIABLO	56616	ENSG00000184047	DIABLO	56616	ENSG00000184047	M16257	Role of Mitochondria in Apoptotic Signaling
C2	CP:BIOCARTA	BIOCARTA_MITOCHONDRIA_PATHWAY	XIAP	331	ENSG00000101966	XIAP	331	ENSG00000101966	M16257	Role of Mitochondria in Apoptotic Signaling
C2	CP:BIOCARTA	BIOCARTA_MONOCYTE_PATHWAY	CD44	960	ENSG00000026508	CD44	960	ENSG00000026508	M4956	Monocyte and its Surface Molecules
C2	CP:BIOCARTA	BIOCARTA_MONOCYTE_PATHWAY	ICAM1	3383	ENSG00000090339	ICAM1	3383	ENSG00000090339	M4956	Monocyte and its Surface Molecules
C2	CP:BIOCARTA	BIOCARTA_MONOCYTE_PATHWAY	ITGA4	3676	ENSG00000115232	ITGA4	3676	ENSG00000115232	M4956	Monocyte and its Surface Molecules
C2	CP:BIOCARTA	BIOCARTA_MONOCYTE_PATHWAY	ITGB1	3688	ENSG00000150093	ITGB1	3688	ENSG00000150093	M4956	Monocyte and its Surface Molecules
C2	CP:BIOCARTA	BIOCARTA_MONOCYTE_PATHWAY	ITGB2	3689	ENSG00000160255	ITGB2	3689	ENSG00000160255	M4956	Monocyte and its Surface Molecules
C2	CP:BIOCARTA	BIOCARTA_MONOCYTE_PATHWAY	PECAM1	5175	ENSG00000261371	PECAM1	5175	ENSG00000261371	M4956	Monocyte and its Surface Molecules
C2	CP:BIOCARTA	BIOCARTA_MONOCYTE_PATHWAY	SELE	6401	ENSG00000007908	SELE	6401	ENSG00000007908	M4956	Monocyte and its Surface Molecules
C2	CP:BIOCARTA	BIOCARTA_MONOCYTE_PATHWAY	SELL	6402	ENSG00000188404	SELL	6402	ENSG00000188404	M4956	Monocyte and its Surface Molecules
C2	CP:BIOCARTA	BIOCARTA_MONOCYTE_PATHWAY	SELP	6403	ENSG00000174175	SELP	6403	ENSG00000174175	M4956	Monocyte and its Surface Molecules
C2	CP:BIOCARTA	BIOCARTA_NOTCH_PATHWAY	ADAM17	6868	ENSG00000151694	ADAM17	6868	ENSG00000151694	M22074	Proteolysis and Signaling Pathway of Notch
C2	CP:BIOCARTA	BIOCARTA_NOTCH_PATHWAY	DLL1	28514	ENSG00000198719	DLL1	28514	ENSG00000198719	M22074	Proteolysis and Signaling Pathway of Notch
C2	CP:BIOCARTA	BIOCARTA_NOTCH_PATHWAY	FURIN	5045	ENSG00000140564	FURIN	5045	ENSG00000140564	M22074	Proteolysis and Signaling Pathway of Notch
C2	CP:BIOCARTA	BIOCARTA_NOTCH_PATHWAY	NOTCH1	4851	ENSG00000148400	NOTCH1	4851	ENSG00000148400	M22074	Proteolysis and Signaling Pathway of Notch
C2	CP:BIOCARTA	BIOCARTA_NOTCH_PATHWAY	PSEN1	5663	ENSG00000080815	PSEN1	5663	ENSG00000080815	M22074	Proteolysis and Signaling Pathway of Notch
C2	CP:BIOCARTA	BIOCARTA_NOTCH_PATHWAY	RBPJ	3516	ENSG00000168214	RBPJ	3516	ENSG00000168214	M22074	Proteolysis and Signaling Pathway of Notch
C2	CP:BIOCARTA	BIOCARTA_P53_PATHWAY	APAF1	317	ENSG00000120868	APAF1	317	ENSG00000120868	M14863	p53 Signaling Pathway
C2	CP:BIOCARTA	BIOCARTA_P53_PATHWAY	BAX	581	ENSG00000087088	BAX	581	ENSG00000087088	M14863	p53 Signaling Pathway
C2	CP:BIOCARTA	BIOCARTA_P53_PATHWAY	BCL2	596	ENSG00000171791	BCL2	596	ENSG00000171791	M14863	p53 Signaling Pathway
C2	CP:BIOCARTA	BIOCARTA_P53_PATHWAY	CCND1	595	ENSG00000110092	CCND1	595	ENSG00000110092	M14863	p53 Signaling Pathway
C2	CP:BIOCARTA	BIOCARTA_P53_PATHWAY	CCNE1	898	ENSG00000105173	CCNE1	898	ENSG00000105173	M14863	p53 Signaling Pathway
C2	CP:BIOCARTA	BIOCARTA_P53_PATHWAY	CDK2	1017	ENSG00000123374	CDK2	1017	ENSG00000123374	M14863	p53 Signaling Pathway
C2	CP:BIOCARTA	BIOCARTA_P53_PATHWAY	CDK4	1019	ENSG00000135446	CDK4	1019	ENSG00000135446	M14863	p53 Signaling Pathway
C2	CP:BIOCARTA	BIOCARTA_P53_PATHWAY	E2F1	1869	ENSG00000101412	E2F1	1869	ENSG00000101412	M14863	p53 Signaling Pathway
C2	CP:BIOCARTA	BIOCARTA_P53_PATHWAY	GADD45A	1647	ENSG00000116717	GADD45A	1647	ENSG00000116717	M14863	p53 Signaling Pathway
C2	CP:BIOCARTA	BIOCARTA_P53_PATHWAY	MDM2	4193	ENSG00000135679	MDM2	4193	ENSG00000135679	M14863	p53 Signaling Pathway
C2	CP:BIOCARTA	BIOCARTA_P53_PATHWAY	PCNA	5111	ENSG00000132646	PCNA	5111	ENSG00000132646	M14863	p53 Signaling Pathway
C2	CP:BIOCARTA	BIOCARTA_P53_PATHWAY	RB1	5925	ENSG00000139687	RB1	5925	ENSG00000139687	M14863	p53 Signaling Pathway
C2	CP:BIOCARTA	BIOCARTA_P53_PATHWAY	TIMP3	7078	ENSG00000100234	TIMP3	7078	ENSG00000100234	M14863	p53 Signaling Pathway
C2	CP:BIOCARTA	BIOCARTA_P53_PATHWAY	TP53	7157	ENSG00000141510	TP53	7157	ENSG00000141510	M14863	p53 Signaling Pathway
C2	CP:BIOCARTA	BIOCARTA_PKC_PATHWAY	NFKB1	4790	ENSG00000109320	NFKB1	4790	ENSG00000109320	M22057	Activation of PKC through G protein coupled receptor
C2	CP:BIOCARTA	BIOCARTA_PKC_PATHWAY	NFKBIA	4792	ENSG00000100906	NFKBIA	4792	ENSG00000100906	M22057	Activation of PKC through G protein coupled receptor
C2	CP:BIOCARTA	BIOCARTA_PKC_PATHWAY	PLCB1	23236	ENSG00000182621	PLCB1	23236	ENSG00000182621	M22057	Activation of PKC through G protein coupled receptor
C2	CP:BIOCARTA	BIOCARTA_PKC_PATHWAY	PRKCA	5578	ENSG00000154229	PRKCA	5578	ENSG00000154229	M22057	Activation of PKC through G protein coupled receptor
C2	CP:BIOCARTA	BIOCARTA_PKC_PATHWAY	PRKCB	5579	ENSG00000166501	PRKCB	5579	ENSG00000166501	M22057	Activation of PKC through G protein coupled receptor
C2	CP:BIOCARTA	BIOCARTA_PKC_PATHWAY	RELA	5970	ENSG00000173039	RELA	5970	ENSG00000173039	M22057	Activation of PKC through G protein coupled receptor
C2	CP:BIOCARTA	BIOCARTA_SKP2E2F_PATHWAY	CCNA1	8900	ENSG00000133101	CCNA1	8900	ENSG00000133101	M6031	E2F1 Destruction Pathway
C2	CP:BIOCARTA	BIOCARTA_SKP2E2F_PATHWAY	CCNE1	898	ENSG00000105173	CCNE1	898	ENSG00000105173	M6031	E2F1 Destruction Pathway
C2	CP:BIOCARTA	BIOCARTA_SKP2E2F_PATHWAY	CDK2	1017	ENSG00000123374	CDK2	1017	ENSG00000123374	M6031	E2F1 Destruction Pathway
C2	CP:BIOCARTA	BIOCARTA_SKP2E2F_PATHWAY	CUL1	8454	ENSG00000055130	CUL1	8454	ENSG00000055130	M6031	E2F1 Destruction Pathway
C2	CP:BIOCARTA	BIOCARTA_SKP2E2F_PATHWAY	E2F1	1869	ENSG00000101412	E2F1	1869	ENSG00000101412	M6031	E2F1 Destruction Pathway
C2	CP:BIOCARTA	BIOCARTA_SKP2E2F_PATHWAY	RB1	5925	ENSG00000139687	RB1	5925	ENSG00000139687	M6031	E2F1 Destruction Pathway
C2	CP:BIOCARTA	BIOCARTA_SKP2E2F_PATHWAY	SKP1	6500	ENSG00000113558	SKP1	6500	ENSG00000113558	M6031	E2F1 Destruction Pathway
C2	CP:BIOCARTA	BIOCARTA_SKP2E2F_PATHWAY	SKP2	6502	ENSG00000145604	SKP2	6502	ENSG00000145604	M6031	E2F1 Destruction Pathway
C2	CP:BIOCARTA	BIOCARTA_SKP2E2F_PATHWAY	TFDP1	7027	ENSG00000198176	TFDP1	7027	ENSG00000198176	M6031	E2F1 Destruction Pathway
C2	CP:BIOCARTA	BIOCARTA_TSP1_PATHWAY	CASP3	836	ENSG00000164305	CASP3	836	ENSG00000164305	M22039	TSP-1 Induced Apoptosis in Microvascular Endothelial Cell
C2	CP:BIOCARTA	BIOCARTA_TSP1_PATHWAY	CD36	948	ENSG00000135218	CD36	948	ENSG00000135218	M22039	TSP-1 Induced Apoptosis in Microvascular Endothelial Cell
C2	CP:BIOCARTA	BIOCARTA_TSP1_PATHWAY	FOS	2353	ENSG00000170345	FOS	2353	ENSG00000170345	M22039	TSP-1 Induced Apoptosis in Microvascular Endothelial Cell
C2	CP:BIOCARTA	BIOCARTA_TSP1_PATHWAY	JUN	3725	ENSG00000177606	JUN	3725	ENSG00000177606	M22039	TSP-1 Induced Apoptosis in Microvascular Endothelial Cell
C2	CP:BIOCARTA	BIOCARTA_TSP1_PATHWAY	MAPK14	1432	ENSG00000112062	MAPK14	1432	ENSG00000112062	M22039	TSP-1 Induced Apoptosis in Microvascular Endothelial Cell
C2	CP:BIOCARTA	BIOCARTA_TSP1_PATHWAY	THBS1	7057	ENSG00000137801	THBS1	7057	ENSG00000137801	M22039	TSP-1 Induced Apoptosis in Microvascular Endothelial Cell
C2	CGP	BREUHAHN_GROWTH_FACTOR_SIGNALING_IN_LIVER_CANCER	AXIN1	8312	ENSG00000103126	AXIN1	8312	ENSG00000103126	M18219	Growth factor signaling components up-regulated in hepatocellular carcinoma (HCC).
C2	CGP	BREUHAHN_GROWTH_FACTOR_SIGNALING_IN_LIVER_CANCER	AXIN2	8313	ENSG00000168646	AXIN2	8313	ENSG00000168646	M18219	Growth factor signaling components up-regulated in hepatocellular carcinoma (HCC).
C2	CGP	BREUHAHN_GROWTH_FACTOR_SIGNALING_IN_LIVER_CANCER	CTNNB1	1499	ENSG00000168036	CTNNB1	1499	ENSG00000168036	M18219	Growth factor signaling components up-regulated in hepatocellular carcinoma (HCC).
C2	CGP	BREUHAHN_GROWTH_FACTOR_SIGNALING_IN_LIVER_CANCER	EGFR	1956	ENSG00000146648	EGFR	1956	ENSG00000146648	M18219	Growth factor signaling components up-regulated in hepatocellular carcinoma (HCC).
C2	CGP	BREUHAHN_GROWTH_FACTOR_SIGNALING_IN_LIVER_CANCER	ERBB2	2064	ENSG00000141736	ERBB2	2064	ENSG00000141736	M18219	Growth factor signaling components up-regulated in hepatocellular carcinoma (HCC).
C2	CGP	BREUHAHN_GROWTH_FACTOR_SIGNALING_IN_LIVER_CANCER	FZD7	8324	ENSG00000155760	FZD7	8324	ENSG00000155760	M18219	Growth factor signaling components up-regulated in hepatocellular carcinoma (HCC).
C2	CGP	BREUHAHN_GROWTH_FACTOR_SIGNALING_IN_LIVER_CANCER	HGF	3082	ENSG00000019991	HGF	3082	ENSG00000019991	M18219	Growth factor signaling components up-regulated in hepatocellular carcinoma (HCC).
C2	CGP	BREUHAHN_GROWTH_FACTOR_SIGNALING_IN_LIVER_CANCER	IGF2	3481	ENSG00000167244	IGF2	3481	ENSG00000167244	M18219	Growth factor signaling components up-regulated in hepatocellular carcinoma (HCC).
C2	CGP	BREUHAHN_GROWTH_FACTOR_SIGNALING_IN_LIVER_CANCER	MET	4233	ENSG00000105976	MET	4233	ENSG00000105976	M18219	Growth factor signaling components up-regulated in hepatocellular carcinoma (HCC).
C2	CGP	BREUHAHN_GROWTH_FACTOR_SIGNALING_IN_LIVER_CANCER	PIN1	5300	ENSG00000127445	PIN1	5300	ENSG00000127445	M18219	Growth factor signaling components up-regulated in hepatocellular carcinoma (HCC).
C2	CGP	BREUHAHN_GROWTH_FACTOR_SIGNALING_IN_LIVER_CANCER	TGFA	7039	ENSG00000163235	TGFA	7039	ENSG00000163235	M18219	Growth factor signaling components up-regulated in hepatocellular carcinoma (HCC).
C2	CGP	BREUHAHN_GROWTH_FACTOR_SIGNALING_IN_LIVER_CANCER	TGFB1	7040	ENSG00000105329	TGFB1	7040	ENSG00000105329	M18219	Growth factor signaling components up-regulated in hepatocellular carcinoma (HCC).
C2	CGP	BREUHAHN_GROWTH_FACTOR_SIGNALING_IN_LIVER_CANCER	TGFBR1	7046	ENSG00000106799	TGFBR1	7046	ENSG00000106799	M18219	Growth factor signaling components up-regulated in hepatocellular carcinoma (HCC).
C2	CGP	CHASSOT_SKIN_WOUND	EGR1	1958	ENSG00000120738	EGR1	1958	ENSG00000120738	M13038	List of the transcription factors up-regulated 1 hr after wounding HDF cells (dermal fibroblasts).
C2	CGP	CHASSOT_SKIN_WOUND	EGR2	1959	ENSG00000122877	EGR2	1959	ENSG00000122877	M13038	List of the transcription factors up-regulated 1 hr after wounding HDF cells (dermal fibroblasts).
C2	CGP	CHASSOT_SKIN_WOUND	EGR3	1960	ENSG00000179388	EGR3	1960	ENSG00000179388	M13038	List of the transcription factors up-regulated 1 hr after wounding HDF cells (dermal fibroblasts).
C2	CGP	CHASSOT_SKIN_WOUND	FOS	2353	ENSG00000170345	FOS	2353	ENSG00000170345	M13038	List of the transcription factors up-regulated 1 hr after wounding HDF cells (dermal fibroblasts).
C2	CGP	CHASSOT_SKIN_WOUND	FOSB	2354	ENSG00000125740	FOSB	2354	ENSG00000125740	M13038	List of the transcription factors up-regulated 1 hr after wounding HDF cells (dermal fibroblasts).
C2	CGP	CHASSOT_SKIN_WOUND	JUN	3725	ENSG00000177606	JUN	3725	ENSG00000177606	M13038	List of the transcription factors up-regulated 1 hr after wounding HDF cells (dermal fibroblasts).
C2	CGP	CHASSOT_SKIN_WOUND	JUNB	3726	ENSG00000171223	JUNB	3726	ENSG00000171223	M13038	List of the transcription factors up-regulated 1 hr after wounding HDF cells (dermal fibroblasts).
C2	CGP	CHASSOT_SKIN_WOUND	KLF2	10365	ENSG00000127528	KLF2	10365	ENSG00000127528	M13038	List of the transcription factors up-regulated 1 hr after wounding HDF cells (dermal fibroblasts).
C2	CGP	CHASSOT_SKIN_WOUND	REL	5966	ENSG00000162924	REL	5966	ENSG00000162924	M13038	List of the transcription factors up-regulated 1 hr after wounding HDF cells (dermal fibroblasts).
C7	VAX	COLE_BLOOD_FLUZONE_FLUARIX_AGE_03_17YO_7DY_DN	CCL2	6347	ENSG00000108691	CCL2	6347	ENSG00000108691	M41039	Genes down-regulated in blood 7d vs 0d in children (3-17) after exposure to Fluzone/Fluarix (IIV)	time point 7D. Comment: IIV (inactivated influenza vaccine)
C7	VAX	COLE_BLOOD_FLUZONE_FLUARIX_AGE_03_17YO_7DY_DN	CCL7	6354	ENSG00000108688	CCL7	6354	ENSG00000108688	M41039	Genes down-regulated in blood 7d vs 0d in children (3-17) after exposure to Fluzone/Fluarix (IIV)	time point 7D. Comment: IIV (inactivated influenza vaccine)
C7	VAX	COLE_BLOOD_FLUZONE_FLUARIX_AGE_03_17YO_7DY_DN	CXCL8	3576	ENSG00000169429	CXCL8	3576	ENSG00000169429	M41039	Genes down-regulated in blood 7d vs 0d in children (3-17) after exposure to Fluzone/Fluarix (IIV)	time point 7D. Comment: IIV (inactivated influenza vaccine)
C7	VAX	COLE_BLOOD_FLUZONE_FLUARIX_AGE_03_17YO_7DY_DN	CXCR4	7852	ENSG00000121966	CXCR4	7852	ENSG00000121966	M41039	Genes down-regulated in blood 7d vs 0d in children (3-17) after exposure to Fluzone/Fluarix (IIV)	time point 7D. Comment: IIV (inactivated influenza vaccine)
C7	VAX	COLE_BLOOD_FLUZONE_FLUARIX_AGE_03_17YO_7DY_DN	IL12B	3593	ENSG00000113302	IL12B	3593	ENSG00000113302	M41039	Genes down-regulated in blood 7d vs 0d in children (3-17) after exposure to Fluzone/Fluarix (IIV)	time point 7D. Comment: IIV (inactivated influenza vaccine)
C7	VAX	COLE_BLOOD_FLUZONE_FLUARIX_AGE_03_17YO_7DY_DN	IL4	3565	ENSG00000113520	IL4	3565	ENSG00000113520	M41039	Genes down-regulated in blood 7d vs 0d in children (3-17) after exposure to Fluzone/Fluarix (IIV)	time point 7D. Comment: IIV (inactivated influenza vaccine)
C2	CGP	CROSBY_E2F4_TARGETS	BUB1B	701	ENSG00000156970	BUB1B	701	ENSG00000156970	M1158	Putative E2F4 [GeneID=1874] target genes identified as mitotic genes down-regulated in the LNCaP C4-2 cells (prostate cancer) at both 6 and 24 h following irradiation.
C2	CGP	CROSBY_E2F4_TARGETS	CDC6	990	ENSG00000094804	CDC6	990	ENSG00000094804	M1158	Putative E2F4 [GeneID=1874] target genes identified as mitotic genes down-regulated in the LNCaP C4-2 cells (prostate cancer) at both 6 and 24 h following irradiation.
C2	CGP	CROSBY_E2F4_TARGETS	CENPE	1062	ENSG00000138778	CENPE	1062	ENSG00000138778	M1158	Putative E2F4 [GeneID=1874] target genes identified as mitotic genes down-regulated in the LNCaP C4-2 cells (prostate cancer) at both 6 and 24 h following irradiation.
C2	CGP	CROSBY_E2F4_TARGETS	CHEK1	1111	ENSG00000149554	CHEK1	1111	ENSG00000149554	M1158	Putative E2F4 [GeneID=1874] target genes identified as mitotic genes down-regulated in the LNCaP C4-2 cells (prostate cancer) at both 6 and 24 h following irradiation.
C2	CGP	CROSBY_E2F4_TARGETS	NDC80	10403	ENSG00000080986	NDC80	10403	ENSG00000080986	M1158	Putative E2F4 [GeneID=1874] target genes identified as mitotic genes down-regulated in the LNCaP C4-2 cells (prostate cancer) at both 6 and 24 h following irradiation.
C2	CGP	CROSBY_E2F4_TARGETS	PTTG1	9232	ENSG00000164611	PTTG1	9232	ENSG00000164611	M1158	Putative E2F4 [GeneID=1874] target genes identified as mitotic genes down-regulated in the LNCaP C4-2 cells (prostate cancer) at both 6 and 24 h following irradiation.
C2	CGP	FARDIN_HYPOXIA_9	AK4	205	ENSG00000162433	AK4	205	ENSG00000162433	M2344	Genes in the hypoxia signature	based on analysis of nine neuroblastoma cell lines in hypoxia and normal oxygen conditions.
C2	CGP	FARDIN_HYPOXIA_9	ALDOC	230	ENSG00000109107	ALDOC	230	ENSG00000109107	M2344	Genes in the hypoxia signature	based on analysis of nine neuroblastoma cell lines in hypoxia and normal oxygen conditions.
C2	CGP	FARDIN_HYPOXIA_9	DDIT4	54541	ENSG00000168209	DDIT4	54541	ENSG00000168209	M2344	Genes in the hypoxia signature	based on analysis of nine neuroblastoma cell lines in hypoxia and normal oxygen conditions.
C2	CGP	FARDIN_HYPOXIA_9	FAM162A	26355	ENSG00000114023	FAM162A	26355	ENSG00000114023	M2344	Genes in the hypoxia signature	based on analysis of nine neuroblastoma cell lines in hypoxia and normal oxygen conditions.
C2	CGP	FARDIN_HYPOXIA_9	PDK1	5163	ENSG00000152256	PDK1	5163	ENSG00000152256	M2344	Genes in the hypoxia signature	based on analysis of nine neuroblastoma cell lines in hypoxia and normal oxygen conditions.
C2	CGP	FARDIN_HYPOXIA_9	VEGFA	7422	ENSG00000112715	VEGFA	7422	ENSG00000112715	M2344	Genes in the hypoxia signature	based on analysis of nine neuroblastoma cell lines in hypoxia and normal oxygen conditions.
C2	CGP	FINETTI_BREAST_CANCER_KINOME_RED	AURKA	6790	ENSG00000087586	AURKA	6790	ENSG00000087586	M9389	Genes in the red cluster of protein kinases distinguishing between luminal A and basal breast cancer subtypes.
C2	CGP	FINETTI_BREAST_CANCER_KINOME_RED	AURKB	9212	ENSG00000178999	AURKB	9212	ENSG00000178999	M9389	Genes in the red cluster of protein kinases distinguishing between luminal A and basal breast cancer subtypes.
C2	CGP	FINETTI_BREAST_CANCER_KINOME_RED	BUB1	699	ENSG00000169679	BUB1	699	ENSG00000169679	M9389	Genes in the red cluster of protein kinases distinguishing between luminal A and basal breast cancer subtypes.
C2	CGP	FINETTI_BREAST_CANCER_KINOME_RED	BUB1B	701	ENSG00000156970	BUB1B	701	ENSG00000156970	M9389	Genes in the red cluster of protein kinases distinguishing between luminal A and basal breast cancer subtypes.
C2	CGP	FINETTI_BREAST_CANCER_KINOME_RED	CDC7	8317	ENSG00000097046	CDC7	8317	ENSG00000097046	M9389	Genes in the red cluster of protein kinases distinguishing between luminal A and basal breast cancer subtypes.
C2	CGP	FINETTI_BREAST_CANCER_KINOME_RED	CDK1	983	ENSG00000170312	CDK1	983	ENSG00000170312	M9389	Genes in the red cluster of protein kinases distinguishing between luminal A and basal breast cancer subtypes.
C2	CGP	FINETTI_BREAST_CANCER_KINOME_RED	CHEK1	1111	ENSG00000149554	CHEK1	1111	ENSG00000149554	M9389	Genes in the red cluster of protein kinases distinguishing between luminal A and basal breast cancer subtypes.
C2	CGP	FINETTI_BREAST_CANCER_KINOME_RED	MELK	9833	ENSG00000165304	MELK	9833	ENSG00000165304	M9389	Genes in the red cluster of protein kinases distinguishing between luminal A and basal breast cancer subtypes.
C2	CGP	FINETTI_BREAST_CANCER_KINOME_RED	NEK2	4751	ENSG00000117650	NEK2	4751	ENSG00000117650	M9389	Genes in the red cluster of protein kinases distinguishing between luminal A and basal breast cancer subtypes.
C2	CGP	FINETTI_BREAST_CANCER_KINOME_RED	PBK	55872	ENSG00000168078	PBK	55872	ENSG00000168078	M9389	Genes in the red cluster of protein kinases distinguishing between luminal A and basal breast cancer subtypes.
C2	CGP	FINETTI_BREAST_CANCER_KINOME_RED	PLK1	5347	ENSG00000166851	PLK1	5347	ENSG00000166851	M9389	Genes in the red cluster of protein kinases distinguishing between luminal A and basal breast cancer subtypes.
C2	CGP	FINETTI_BREAST_CANCER_KINOME_RED	PLK4	10733	ENSG00000142731	PLK4	10733	ENSG00000142731	M9389	Genes in the red cluster of protein kinases distinguishing between luminal A and basal breast cancer subtypes.
C2	CGP	FINETTI_BREAST_CANCER_KINOME_RED	TTK	7272	ENSG00000112742	TTK	7272	ENSG00000112742	M9389	Genes in the red cluster of protein kinases distinguishing between luminal A and basal breast cancer subtypes.
C2	CGP	GALI_TP53_TARGETS_APOPTOTIC_UP	BAX	581	ENSG00000087088	BAX	581	ENSG00000087088	M16490	Apoptosis genes up-regulated by TP53 [GeneID=7157] in HCT116 cells (colon cancer) treated with thymoquinone [PubChem=10281].
C2	CGP	GALI_TP53_TARGETS_APOPTOTIC_UP	BIRC2	329	ENSG00000110330	BIRC2	329	ENSG00000110330	M16490	Apoptosis genes up-regulated by TP53 [GeneID=7157] in HCT116 cells (colon cancer) treated with thymoquinone [PubChem=10281].
C2	CGP	GALI_TP53_TARGETS_APOPTOTIC_UP	BIRC3	330	ENSG00000023445	BIRC3	330	ENSG00000023445	M16490	Apoptosis genes up-regulated by TP53 [GeneID=7157] in HCT116 cells (colon cancer) treated with thymoquinone [PubChem=10281].
C2	CGP	GALI_TP53_TARGETS_APOPTOTIC_UP	CASP4	837	ENSG00000196954	CASP4	837	ENSG00000196954	M16490	Apoptosis genes up-regulated by TP53 [GeneID=7157] in HCT116 cells (colon cancer) treated with thymoquinone [PubChem=10281].
C2	CGP	GALI_TP53_TARGETS_APOPTOTIC_UP	CASP8	841	ENSG00000064012	CASP8	841	ENSG00000064012	M16490	Apoptosis genes up-regulated by TP53 [GeneID=7157] in HCT116 cells (colon cancer) treated with thymoquinone [PubChem=10281].
C2	CGP	GALI_TP53_TARGETS_APOPTOTIC_UP	CD40	958	ENSG00000101017	CD40	958	ENSG00000101017	M16490	Apoptosis genes up-regulated by TP53 [GeneID=7157] in HCT116 cells (colon cancer) treated with thymoquinone [PubChem=10281].
C2	CGP	GALI_TP53_TARGETS_APOPTOTIC_UP	GADD45A	1647	ENSG00000116717	GADD45A	1647	ENSG00000116717	M16490	Apoptosis genes up-regulated by TP53 [GeneID=7157] in HCT116 cells (colon cancer) treated with thymoquinone [PubChem=10281].
C7	VAX	GIAROLA_SILVA_BLOOD_PANDEMRIX_AGE_21_51YO_3DY_UP	CCL5	6352	ENSG00000271503	CCL5	6352	ENSG00000271503	M41182	Genes up-regulated in blood 3d vs 0d in adults (21-51) after exposure to Pandemrix	time point 3D	administered i.m.
C7	VAX	GIAROLA_SILVA_BLOOD_PANDEMRIX_AGE_21_51YO_3DY_UP	CXCL8	3576	ENSG00000169429	CXCL8	3576	ENSG00000169429	M41182	Genes up-regulated in blood 3d vs 0d in adults (21-51) after exposure to Pandemrix	time point 3D	administered i.m.
C7	VAX	GIAROLA_SILVA_BLOOD_PANDEMRIX_AGE_21_51YO_3DY_UP	CXCL9	4283	ENSG00000138755	CXCL9	4283	ENSG00000138755	M41182	Genes up-regulated in blood 3d vs 0d in adults (21-51) after exposure to Pandemrix	time point 3D	administered i.m.
C7	VAX	GIAROLA_SILVA_BLOOD_PANDEMRIX_AGE_21_51YO_3DY_UP	TLR3	7098	ENSG00000164342	TLR3	7098	ENSG00000164342	M41182	Genes up-regulated in blood 3d vs 0d in adults (21-51) after exposure to Pandemrix	time point 3D	administered i.m.
C7	VAX	GIAROLA_SILVA_BLOOD_PANDEMRIX_AGE_21_51YO_3DY_UP	TLR7	51284	ENSG00000196664	TLR7	51284	ENSG00000196664	M41182	Genes up-regulated in blood 3d vs 0d in adults (21-51) after exposure to Pandemrix	time point 3D	administered i.m.
C4	CGN	GNF2_CCNA2	ASF1B	55723	ENSG00000105011	ASF1B	55723	ENSG00000105011	M7419	Neighborhood of CCNA2
C4	CGN	GNF2_CCNA2	AURKA	6790	ENSG00000087586	AURKA	6790	ENSG00000087586	M7419	Neighborhood of CCNA2
C4	CGN	GNF2_CCNA2	AURKB	9212	ENSG00000178999	AURKB	9212	ENSG00000178999	M7419	Neighborhood of CCNA2
C4	CGN	GNF2_CCNA2	BIRC5	332	ENSG00000089685	BIRC5	332	ENSG00000089685	M7419	Neighborhood of CCNA2
C4	CGN	GNF2_CCNA2	BUB1B	701	ENSG00000156970	BUB1B	701	ENSG00000156970	M7419	Neighborhood of CCNA2
C4	CGN	GNF2_CCNA2	CCNA2	890	ENSG00000145386	CCNA2	890	ENSG00000145386	M7419	Neighborhood of CCNA2
C4	CGN	GNF2_CCNA2	CCNB2	9133	ENSG00000157456	CCNB2	9133	ENSG00000157456	M7419	Neighborhood of CCNA2
C4	CGN	GNF2_CCNA2	CDC20	991	ENSG00000117399	CDC20	991	ENSG00000117399	M7419	Neighborhood of CCNA2
C4	CGN	GNF2_CCNA2	CDCA3	83461	ENSG00000111665	CDCA3	83461	ENSG00000111665	M7419	Neighborhood of CCNA2
C4	CGN	GNF2_CCNA2	CDCA8	55143	ENSG00000134690	CDCA8	55143	ENSG00000134690	M7419	Neighborhood of CCNA2
C4	CGN	GNF2_CCNA2	CDK1	983	ENSG00000170312	CDK1	983	ENSG00000170312	M7419	Neighborhood of CCNA2
C4	CGN	GNF2_CCNA2	CENPA	1058	ENSG00000115163	CENPA	1058	ENSG00000115163	M7419	Neighborhood of CCNA2
C4	CGN	GNF2_CCNA2	CENPE	1062	ENSG00000138778	CENPE	1062	ENSG00000138778	M7419	Neighborhood of CCNA2
C4	CGN	GNF2_CCNA2	CENPF	1063	ENSG00000117724	CENPF	1063	ENSG00000117724	M7419	Neighborhood of CCNA2
C4	CGN	GNF2_CCNA2	CKS1B	1163	ENSG00000173207	CKS1B	1163	ENSG00000173207	M7419	Neighborhood of CCNA2
C4	CGN	GNF2_CCNA2	CKS2	1164	ENSG00000123975	CKS2	1164	ENSG00000123975	M7419	Neighborhood of CCNA2
C4	CGN	GNF2_CCNA2	DLGAP5	9787	ENSG00000126787	DLGAP5	9787	ENSG00000126787	M7419	Neighborhood of CCNA2
C4	CGN	GNF2_CCNA2	E2F8	79733	ENSG00000129173	E2F8	79733	ENSG00000129173	M7419	Neighborhood of CCNA2
C4	CGN	GNF2_CCNA2	ESPL1	9700	ENSG00000135476	ESPL1	9700	ENSG00000135476	M7419	Neighborhood of CCNA2
C4	CGN	GNF2_CCNA2	EZH2	2146	ENSG00000106462	EZH2	2146	ENSG00000106462	M7419	Neighborhood of CCNA2
C4	CGN	GNF2_CCNA2	FEN1	2237	ENSG00000168496	FEN1	2237	ENSG00000168496	M7419	Neighborhood of CCNA2
C4	CGN	GNF2_CCNA2	GINS2	51659	ENSG00000131153	GINS2	51659	ENSG00000131153	M7419	Neighborhood of CCNA2
C4	CGN	GNF2_CCNA2	H2AX	3014	ENSG00000188486	H2AX	3014	ENSG00000188486	M7419	Neighborhood of CCNA2
C4	CGN	GNF2_CCNA2	HMGB2	3148	ENSG00000164104	HMGB2	3148	ENSG00000164104	M7419	Neighborhood of CCNA2
C4	CGN	GNF2_CCNA2	HMMR	3161	ENSG00000072571	HMMR	3161	ENSG00000072571	M7419	Neighborhood of CCNA2
C4	CGN	GNF2_CCNA2	KIF11	3832	ENSG00000138160	KIF11	3832	ENSG00000138160	M7419	Neighborhood of CCNA2
C4	CGN	GNF2_CCNA2	KIF18B	146909	ENSG00000186185	KIF18B	146909	ENSG00000186185	M7419	Neighborhood of CCNA2
C4	CGN	GNF2_CCNA2	KIF4A	24137	ENSG00000090889	KIF4A	24137	ENSG00000090889	M7419	Neighborhood of CCNA2
C4	CGN	GNF2_CCNA2	MCM2	4171	ENSG00000073111	MCM2	4171	ENSG00000073111	M7419	Neighborhood of CCNA2
C4	CGN	GNF2_CCNA2	MCM3	4172	ENSG00000112118	MCM3	4172	ENSG00000112118	M7419	Neighborhood of CCNA2
C4	CGN	GNF2_CCNA2	MCM4	4173	ENSG00000104738	MCM4	4173	ENSG00000104738	M7419	Neighborhood of CCNA2
C4	CGN	GNF2_CCNA2	MCM6	4175	ENSG00000076003	MCM6	4175	ENSG00000076003	M7419	Neighborhood of CCNA2
C4	CGN	GNF2_CCNA2	MCM7	4176	ENSG00000166508	MCM7	4176	ENSG00000166508	M7419	Neighborhood of CCNA2
C4	CGN	GNF2_CCNA2	MELK	9833	ENSG00000165304	MELK	9833	ENSG00000165304	M7419	Neighborhood of CCNA2
C4	CGN	GNF2_CCNA2	MKI67	4288	ENSG00000148773	MKI67	4288	ENSG00000148773	M7419	Neighborhood of CCNA2
C4	CGN	GNF2_CCNA2	NCAPD2	9918	ENSG00000010292	NCAPD2	9918	ENSG00000010292	M7419	Neighborhood of CCNA2
C4	CGN	GNF2_CCNA2	NDC80	10403	ENSG00000080986	NDC80	10403	ENSG00000080986	M7419	Neighborhood of CCNA2
C4	CGN	GNF2_CCNA2	NUSAP1	51203	ENSG00000137804	NUSAP1	51203	ENSG00000137804	M7419	Neighborhood of CCNA2
C4	CGN	GNF2_CCNA2	PCNA	5111	ENSG00000132646	PCNA	5111	ENSG00000132646	M7419	Neighborhood of CCNA2
C4	CGN	GNF2_CCNA2	PLK1	5347	ENSG00000166851	PLK1	5347	ENSG00000166851	M7419	Neighborhood of CCNA2
C4	CGN	GNF2_CCNA2	PRC1	9055	ENSG00000198901	PRC1	9055	ENSG00000198901	M7419	Neighborhood of CCNA2
C4	CGN	GNF2_CCNA2	PRIM1	5557	ENSG00000198056	PRIM1	5557	ENSG00000198056	M7419	Neighborhood of CCNA2
C4	CGN	GNF2_CCNA2	RACGAP1	29127	ENSG00000161800	RACGAP1	29127	ENSG00000161800	M7419	Neighborhood of CCNA2
C4	CGN	GNF2_CCNA2	RAD51AP1	10635	ENSG00000111247	RAD51AP1	10635	ENSG00000111247	M7419	Neighborhood of CCNA2
C4	CGN	GNF2_CCNA2	RFC3	5983	ENSG00000133119	RFC3	5983	ENSG00000133119	M7419	Neighborhood of CCNA2
C4	CGN	GNF2_CCNA2	RFC4	5984	ENSG00000163918	RFC4	5984	ENSG00000163918	M7419	Neighborhood of CCNA2
C4	CGN	GNF2_CCNA2	RRM2	6241	ENSG00000171848	RRM2	6241	ENSG00000171848	M7419	Neighborhood of CCNA2
C4	CGN	GNF2_CCNA2	SMC2	10592	ENSG00000136824	SMC2	10592	ENSG00000136824	M7419	Neighborhood of CCNA2
C4	CGN	GNF2_CCNA2	SMC4	10051	ENSG00000113810	SMC4	10051	ENSG00000113810	M7419	Neighborhood of CCNA2
C4	CGN	GNF2_CCNA2	TMPO	7112	ENSG00000120802	TMPO	7112	ENSG00000120802	M7419	Neighborhood of CCNA2
C4	CGN	GNF2_CCNA2	TOP2A	7153	ENSG00000131747	TOP2A	7153	ENSG00000131747	M7419	Neighborhood of CCNA2
C4	CGN	GNF2_CCNA2	TPX2	22974	ENSG00000088325	TPX2	22974	ENSG00000088325	M7419	Neighborhood of CCNA2
C4	CGN	GNF2_CCNA2	TTK	7272	ENSG00000112742	TTK	7272	ENSG00000112742	M7419	Neighborhood of CCNA2
C4	CGN	GNF2_CCNA2	TYMS	7298	ENSG00000176890	TYMS	7298	ENSG00000176890	M7419	Neighborhood of CCNA2
C4	CGN	GNF2_CCNA2	UBE2C	11065	ENSG00000175063	UBE2C	11065	ENSG00000175063	M7419	Neighborhood of CCNA2
C4	CGN	GNF2_CCNA2	ZWINT	11130	ENSG00000122952	ZWINT	11130	ENSG00000122952	M7419	Neighborhood of CCNA2
C4	CGN	GNF2_CCNB2	AURKA	6790	ENSG00000087586	AURKA	6790	ENSG00000087586	M15766	Neighborhood of CCNB2
C4	CGN	GNF2_CCNB2	BIRC5	332	ENSG00000089685	BIRC5	332	ENSG00000089685	M15766	Neighborhood of CCNB2
C4	CGN	GNF2_CCNB2	BUB1	699	ENSG00000169679	BUB1	699	ENSG00000169679	M15766	Neighborhood of CCNB2
C4	CGN	GNF2_CCNB2	BUB1B	701	ENSG00000156970	BUB1B	701	ENSG00000156970	M15766	Neighborhood of CCNB2
C4	CGN	GNF2_CCNB2	CCNA2	890	ENSG00000145386	CCNA2	890	ENSG00000145386	M15766	Neighborhood of CCNB2
C4	CGN	GNF2_CCNB2	CCNB2	9133	ENSG00000157456	CCNB2	9133	ENSG00000157456	M15766	Neighborhood of CCNB2
C4	CGN	GNF2_CCNB2	CDC20	991	ENSG00000117399	CDC20	991	ENSG00000117399	M15766	Neighborhood of CCNB2
C4	CGN	GNF2_CCNB2	CDCA3	83461	ENSG00000111665	CDCA3	83461	ENSG00000111665	M15766	Neighborhood of CCNB2
C4	CGN	GNF2_CCNB2	CDCA8	55143	ENSG00000134690	CDCA8	55143	ENSG00000134690	M15766	Neighborhood of CCNB2
C4	CGN	GNF2_CCNB2	CDK1	983	ENSG00000170312	CDK1	983	ENSG00000170312	M15766	Neighborhood of CCNB2
C4	CGN	GNF2_CCNB2	CENPE	1062	ENSG00000138778	CENPE	1062	ENSG00000138778	M15766	Neighborhood of CCNB2
C4	CGN	GNF2_CCNB2	CENPF	1063	ENSG00000117724	CENPF	1063	ENSG00000117724	M15766	Neighborhood of CCNB2
C4	CGN	GNF2_CCNB2	CKS2	1164	ENSG00000123975	CKS2	1164	ENSG00000123975	M15766	Neighborhood of CCNB2
C4	CGN	GNF2_CCNB2	DLGAP5	9787	ENSG00000126787	DLGAP5	9787	ENSG00000126787	M15766	Neighborhood of CCNB2
C4	CGN	GNF2_CCNB2	ESPL1	9700	ENSG00000135476	ESPL1	9700	ENSG00000135476	M15766	Neighborhood of CCNB2
C4	CGN	GNF2_CCNB2	FEN1	2237	ENSG00000168496	FEN1	2237	ENSG00000168496	M15766	Neighborhood of CCNB2
C4	CGN	GNF2_CCNB2	H2AX	3014	ENSG00000188486	H2AX	3014	ENSG00000188486	M15766	Neighborhood of CCNB2
C4	CGN	GNF2_CCNB2	HMGB2	3148	ENSG00000164104	HMGB2	3148	ENSG00000164104	M15766	Neighborhood of CCNB2
C4	CGN	GNF2_CCNB2	HMMR	3161	ENSG00000072571	HMMR	3161	ENSG00000072571	M15766	Neighborhood of CCNB2
C4	CGN	GNF2_CCNB2	KIF11	3832	ENSG00000138160	KIF11	3832	ENSG00000138160	M15766	Neighborhood of CCNB2
C4	CGN	GNF2_CCNB2	KIF18B	146909	ENSG00000186185	KIF18B	146909	ENSG00000186185	M15766	Neighborhood of CCNB2
C4	CGN	GNF2_CCNB2	KIF2C	11004	ENSG00000142945	KIF2C	11004	ENSG00000142945	M15766	Neighborhood of CCNB2
C4	CGN	GNF2_CCNB2	KIF4A	24137	ENSG00000090889	KIF4A	24137	ENSG00000090889	M15766	Neighborhood of CCNB2
C4	CGN	GNF2_CCNB2	MCM2	4171	ENSG00000073111	MCM2	4171	ENSG00000073111	M15766	Neighborhood of CCNB2
C4	CGN	GNF2_CCNB2	MCM4	4173	ENSG00000104738	MCM4	4173	ENSG00000104738	M15766	Neighborhood of CCNB2
C4	CGN	GNF2_CCNB2	MELK	9833	ENSG00000165304	MELK	9833	ENSG00000165304	M15766	Neighborhood of CCNB2
C4	CGN	GNF2_CCNB2	NDC80	10403	ENSG00000080986	NDC80	10403	ENSG00000080986	M15766	Neighborhood of CCNB2
C4	CGN	GNF2_CCNB2	NSD2	7468	ENSG00000109685	NSD2	7468	ENSG00000109685	M15766	Neighborhood of CCNB2
C4	CGN	GNF2_CCNB2	NUSAP1	51203	ENSG00000137804	NUSAP1	51203	ENSG00000137804	M15766	Neighborhood of CCNB2
C4	CGN	GNF2_CCNB2	PBK	55872	ENSG00000168078	PBK	55872	ENSG00000168078	M15766	Neighborhood of CCNB2
C4	CGN	GNF2_CCNB2	PCNA	5111	ENSG00000132646	PCNA	5111	ENSG00000132646	M15766	Neighborhood of CCNB2
C4	CGN	GNF2_CCNB2	PLK4	10733	ENSG00000142731	PLK4	10733	ENSG00000142731	M15766	Neighborhood of CCNB2
C4	CGN	GNF2_CCNB2	PRC1	9055	ENSG00000198901	PRC1	9055	ENSG00000198901	M15766	Neighborhood of CCNB2
C4	CGN	GNF2_CCNB2	PTTG1	9232	ENSG00000164611	PTTG1	9232	ENSG00000164611	M15766	Neighborhood of CCNB2
C4	CGN	GNF2_CCNB2	RACGAP1	29127	ENSG00000161800	RACGAP1	29127	ENSG00000161800	M15766	Neighborhood of CCNB2
C4	CGN	GNF2_CCNB2	RFC4	5984	ENSG00000163918	RFC4	5984	ENSG00000163918	M15766	Neighborhood of CCNB2
C4	CGN	GNF2_CCNB2	RRM2	6241	ENSG00000171848	RRM2	6241	ENSG00000171848	M15766	Neighborhood of CCNB2
C4	CGN	GNF2_CCNB2	SMC2	10592	ENSG00000136824	SMC2	10592	ENSG00000136824	M15766	Neighborhood of CCNB2
C4	CGN	GNF2_CCNB2	SMC4	10051	ENSG00000113810	SMC4	10051	ENSG00000113810	M15766	Neighborhood of CCNB2
C4	CGN	GNF2_CCNB2	SPAG5	10615	ENSG00000076382	SPAG5	10615	ENSG00000076382	M15766	Neighborhood of CCNB2
C4	CGN	GNF2_CCNB2	TOP2A	7153	ENSG00000131747	TOP2A	7153	ENSG00000131747	M15766	Neighborhood of CCNB2
C4	CGN	GNF2_CCNB2	TPX2	22974	ENSG00000088325	TPX2	22974	ENSG00000088325	M15766	Neighborhood of CCNB2
C4	CGN	GNF2_CCNB2	TTK	7272	ENSG00000112742	TTK	7272	ENSG00000112742	M15766	Neighborhood of CCNB2
C4	CGN	GNF2_CCNB2	TYMS	7298	ENSG00000176890	TYMS	7298	ENSG00000176890	M15766	Neighborhood of CCNB2
C4	CGN	GNF2_CCNB2	UBE2C	11065	ENSG00000175063	UBE2C	11065	ENSG00000175063	M15766	Neighborhood of CCNB2
C4	CGN	GNF2_CCNB2	UBE2S	27338	ENSG00000108106	UBE2S	27338	ENSG00000108106	M15766	Neighborhood of CCNB2
C4	CGN	GNF2_CCNB2	ZWINT	11130	ENSG00000122952	ZWINT	11130	ENSG00000122952	M15766	Neighborhood of CCNB2
C4	CGN	GNF2_CDC20	AURKA	6790	ENSG00000087586	AURKA	6790	ENSG00000087586	M17151	Neighborhood of CDC20
C4	CGN	GNF2_CDC20	AURKB	9212	ENSG00000178999	AURKB	9212	ENSG00000178999	M17151	Neighborhood of CDC20
C4	CGN	GNF2_CDC20	BIRC5	332	ENSG00000089685	BIRC5	332	ENSG00000089685	M17151	Neighborhood of CDC20
C4	CGN	GNF2_CDC20	BUB1	699	ENSG00000169679	BUB1	699	ENSG00000169679	M17151	Neighborhood of CDC20
C4	CGN	GNF2_CDC20	BUB1B	701	ENSG00000156970	BUB1B	701	ENSG00000156970	M17151	Neighborhood of CDC20
C4	CGN	GNF2_CDC20	CCNA2	890	ENSG00000145386	CCNA2	890	ENSG00000145386	M17151	Neighborhood of CDC20
C4	CGN	GNF2_CDC20	CCNB2	9133	ENSG00000157456	CCNB2	9133	ENSG00000157456	M17151	Neighborhood of CDC20
C4	CGN	GNF2_CDC20	CDC20	991	ENSG00000117399	CDC20	991	ENSG00000117399	M17151	Neighborhood of CDC20
C4	CGN	GNF2_CDC20	CDCA3	83461	ENSG00000111665	CDCA3	83461	ENSG00000111665	M17151	Neighborhood of CDC20
C4	CGN	GNF2_CDC20	CDCA8	55143	ENSG00000134690	CDCA8	55143	ENSG00000134690	M17151	Neighborhood of CDC20
C4	CGN	GNF2_CDC20	CDK1	983	ENSG00000170312	CDK1	983	ENSG00000170312	M17151	Neighborhood of CDC20
C4	CGN	GNF2_CDC20	CENPE	1062	ENSG00000138778	CENPE	1062	ENSG00000138778	M17151	Neighborhood of CDC20
C4	CGN	GNF2_CDC20	CENPF	1063	ENSG00000117724	CENPF	1063	ENSG00000117724	M17151	Neighborhood of CDC20
C4	CGN	GNF2_CDC20	CKS1B	1163	ENSG00000173207	CKS1B	1163	ENSG00000173207	M17151	Neighborhood of CDC20
C4	CGN	GNF2_CDC20	CKS2	1164	ENSG00000123975	CKS2	1164	ENSG00000123975	M17151	Neighborhood of CDC20
C4	CGN	GNF2_CDC20	DLGAP5	9787	ENSG00000126787	DLGAP5	9787	ENSG00000126787	M17151	Neighborhood of CDC20
C4	CGN	GNF2_CDC20	ESPL1	9700	ENSG00000135476	ESPL1	9700	ENSG00000135476	M17151	Neighborhood of CDC20
C4	CGN	GNF2_CDC20	H2AX	3014	ENSG00000188486	H2AX	3014	ENSG00000188486	M17151	Neighborhood of CDC20
C4	CGN	GNF2_CDC20	HMMR	3161	ENSG00000072571	HMMR	3161	ENSG00000072571	M17151	Neighborhood of CDC20
C4	CGN	GNF2_CDC20	KIF11	3832	ENSG00000138160	KIF11	3832	ENSG00000138160	M17151	Neighborhood of CDC20
C4	CGN	GNF2_CDC20	KIF18B	146909	ENSG00000186185	KIF18B	146909	ENSG00000186185	M17151	Neighborhood of CDC20
C4	CGN	GNF2_CDC20	KIF2C	11004	ENSG00000142945	KIF2C	11004	ENSG00000142945	M17151	Neighborhood of CDC20
C4	CGN	GNF2_CDC20	KIF4A	24137	ENSG00000090889	KIF4A	24137	ENSG00000090889	M17151	Neighborhood of CDC20
C4	CGN	GNF2_CDC20	MCM2	4171	ENSG00000073111	MCM2	4171	ENSG00000073111	M17151	Neighborhood of CDC20
C4	CGN	GNF2_CDC20	MCM4	4173	ENSG00000104738	MCM4	4173	ENSG00000104738	M17151	Neighborhood of CDC20
C4	CGN	GNF2_CDC20	MELK	9833	ENSG00000165304	MELK	9833	ENSG00000165304	M17151	Neighborhood of CDC20
C4	CGN	GNF2_CDC20	MKI67	4288	ENSG00000148773	MKI67	4288	ENSG00000148773	M17151	Neighborhood of CDC20
C4	CGN	GNF2_CDC20	NDC80	10403	ENSG00000080986	NDC80	10403	ENSG00000080986	M17151	Neighborhood of CDC20
C4	CGN	GNF2_CDC20	NSD2	7468	ENSG00000109685	NSD2	7468	ENSG00000109685	M17151	Neighborhood of CDC20
C4	CGN	GNF2_CDC20	NUSAP1	51203	ENSG00000137804	NUSAP1	51203	ENSG00000137804	M17151	Neighborhood of CDC20
C4	CGN	GNF2_CDC20	PCNA	5111	ENSG00000132646	PCNA	5111	ENSG00000132646	M17151	Neighborhood of CDC20
C4	CGN	GNF2_CDC20	PLK1	5347	ENSG00000166851	PLK1	5347	ENSG00000166851	M17151	Neighborhood of CDC20
C4	CGN	GNF2_CDC20	PLK4	10733	ENSG00000142731	PLK4	10733	ENSG00000142731	M17151	Neighborhood of CDC20
C4	CGN	GNF2_CDC20	PRC1	9055	ENSG00000198901	PRC1	9055	ENSG00000198901	M17151	Neighborhood of CDC20
C4	CGN	GNF2_CDC20	PTTG1	9232	ENSG00000164611	PTTG1	9232	ENSG00000164611	M17151	Neighborhood of CDC20
C4	CGN	GNF2_CDC20	RACGAP1	29127	ENSG00000161800	RACGAP1	29127	ENSG00000161800	M17151	Neighborhood of CDC20
C4	CGN	GNF2_CDC20	RAN	5901	ENSG00000132341	RAN	5901	ENSG00000132341	M17151	Neighborhood of CDC20
C4	CGN	GNF2_CDC20	RRM2	6241	ENSG00000171848	RRM2	6241	ENSG00000171848	M17151	Neighborhood of CDC20
C4	CGN	GNF2_CDC20	SMC2	10592	ENSG00000136824	SMC2	10592	ENSG00000136824	M17151	Neighborhood of CDC20
C4	CGN	GNF2_CDC20	SMC4	10051	ENSG00000113810	SMC4	10051	ENSG00000113810	M17151	Neighborhood of CDC20
C4	CGN	GNF2_CDC20	SPAG5	10615	ENSG00000076382	SPAG5	10615	ENSG00000076382	M17151	Neighborhood of CDC20
C4	CGN	GNF2_CDC20	TOP2A	7153	ENSG00000131747	TOP2A	7153	ENSG00000131747	M17151	Neighborhood of CDC20
C4	CGN	GNF2_CDC20	TPX2	22974	ENSG00000088325	TPX2	22974	ENSG00000088325	M17151	Neighborhood of CDC20
C4	CGN	GNF2_CDC20	TTK	7272	ENSG00000112742	TTK	7272	ENSG00000112742	M17151	Neighborhood of CDC20
C4	CGN	GNF2_CDC20	TYMS	7298	ENSG00000176890	TYMS	7298	ENSG00000176890	M17151	Neighborhood of CDC20
C4	CGN	GNF2_CDC20	UBE2C	11065	ENSG00000175063	UBE2C	11065	ENSG00000175063	M17151	Neighborhood of CDC20
C4	CGN	GNF2_CDC20	UBE2S	27338	ENSG00000108106	UBE2S	27338	ENSG00000108106	M17151	Neighborhood of CDC20
C4	CGN	GNF2_CDC20	ZWINT	11130	ENSG00000122952	ZWINT	11130	ENSG00000122952	M17151	Neighborhood of CDC20
C4	CGN	GNF2_CDH11	CALU	813	ENSG00000128595	CALU	813	ENSG00000128595	M12987	Neighborhood of CDH11
C4	CGN	GNF2_CDH11	CDH11	1009	ENSG00000140937	CDH11	1009	ENSG00000140937	M12987	Neighborhood of CDH11
C4	CGN	GNF2_CDH11	COL1A1	1277	ENSG00000108821	COL1A1	1277	ENSG00000108821	M12987	Neighborhood of CDH11
C4	CGN	GNF2_CDH11	COL1A2	1278	ENSG00000164692	COL1A2	1278	ENSG00000164692	M12987	Neighborhood of CDH11
C4	CGN	GNF2_CDH11	COL3A1	1281	ENSG00000168542	COL3A1	1281	ENSG00000168542	M12987	Neighborhood of CDH11
C4	CGN	GNF2_CDH11	COL5A1	1289	ENSG00000130635	COL5A1	1289	ENSG00000130635	M12987	Neighborhood of CDH11
C4	CGN	GNF2_CDH11	COL5A2	1290	ENSG00000204262	COL5A2	1290	ENSG00000204262	M12987	Neighborhood of CDH11
C4	CGN	GNF2_CDH11	COL6A1	1291	ENSG00000142156	COL6A1	1291	ENSG00000142156	M12987	Neighborhood of CDH11
C4	CGN	GNF2_CDH11	COL6A2	1292	ENSG00000142173	COL6A2	1292	ENSG00000142173	M12987	Neighborhood of CDH11
C4	CGN	GNF2_CDH11	FBN1	2200	ENSG00000166147	FBN1	2200	ENSG00000166147	M12987	Neighborhood of CDH11
C4	CGN	GNF2_CDH11	FN1	2335	ENSG00000115414	FN1	2335	ENSG00000115414	M12987	Neighborhood of CDH11
C4	CGN	GNF2_CDH11	FSTL1	11167	ENSG00000163430	FSTL1	11167	ENSG00000163430	M12987	Neighborhood of CDH11
C4	CGN	GNF2_CDH11	GFPT2	9945	ENSG00000131459	GFPT2	9945	ENSG00000131459	M12987	Neighborhood of CDH11
C4	CGN	GNF2_CDH11	LAMC1	3915	ENSG00000135862	LAMC1	3915	ENSG00000135862	M12987	Neighborhood of CDH11
C4	CGN	GNF2_CDH11	LOXL1	4016	ENSG00000129038	LOXL1	4016	ENSG00000129038	M12987	Neighborhood of CDH11
C4	CGN	GNF2_CDH11	LOXL2	4017	ENSG00000134013	LOXL2	4017	ENSG00000134013	M12987	Neighborhood of CDH11
C4	CGN	GNF2_CDH11	PTX3	5806	ENSG00000163661	PTX3	5806	ENSG00000163661	M12987	Neighborhood of CDH11
C4	CGN	GNF2_CDH11	SERPINE1	5054	ENSG00000106366	SERPINE1	5054	ENSG00000106366	M12987	Neighborhood of CDH11
C4	CGN	GNF2_CDH11	SERPINH1	871	ENSG00000149257	SERPINH1	871	ENSG00000149257	M12987	Neighborhood of CDH11
C4	CGN	GNF2_CDH11	SRPX	8406	ENSG00000101955	SRPX	8406	ENSG00000101955	M12987	Neighborhood of CDH11
C4	CGN	GNF2_CDH11	THBS2	7058	ENSG00000186340	THBS2	7058	ENSG00000186340	M12987	Neighborhood of CDH11
C4	CGN	GNF2_CENPE	AURKA	6790	ENSG00000087586	AURKA	6790	ENSG00000087586	M5265	Neighborhood of CENPE
C4	CGN	GNF2_CENPE	AURKB	9212	ENSG00000178999	AURKB	9212	ENSG00000178999	M5265	Neighborhood of CENPE
C4	CGN	GNF2_CENPE	BIRC5	332	ENSG00000089685	BIRC5	332	ENSG00000089685	M5265	Neighborhood of CENPE
C4	CGN	GNF2_CENPE	BUB1	699	ENSG00000169679	BUB1	699	ENSG00000169679	M5265	Neighborhood of CENPE
C4	CGN	GNF2_CENPE	CCNA2	890	ENSG00000145386	CCNA2	890	ENSG00000145386	M5265	Neighborhood of CENPE
C4	CGN	GNF2_CENPE	CCNB2	9133	ENSG00000157456	CCNB2	9133	ENSG00000157456	M5265	Neighborhood of CENPE
C4	CGN	GNF2_CENPE	CCNF	899	ENSG00000162063	CCNF	899	ENSG00000162063	M5265	Neighborhood of CENPE
C4	CGN	GNF2_CENPE	CDC20	991	ENSG00000117399	CDC20	991	ENSG00000117399	M5265	Neighborhood of CENPE
C4	CGN	GNF2_CENPE	CDCA3	83461	ENSG00000111665	CDCA3	83461	ENSG00000111665	M5265	Neighborhood of CENPE
C4	CGN	GNF2_CENPE	CDCA8	55143	ENSG00000134690	CDCA8	55143	ENSG00000134690	M5265	Neighborhood of CENPE
C4	CGN	GNF2_CENPE	CDK1	983	ENSG00000170312	CDK1	983	ENSG00000170312	M5265	Neighborhood of CENPE
C4	CGN	GNF2_CENPE	CENPE	1062	ENSG00000138778	CENPE	1062	ENSG00000138778	M5265	Neighborhood of CENPE
C4	CGN	GNF2_CENPE	CENPF	1063	ENSG00000117724	CENPF	1063	ENSG00000117724	M5265	Neighborhood of CENPE
C4	CGN	GNF2_CENPE	CKS1B	1163	ENSG00000173207	CKS1B	1163	ENSG00000173207	M5265	Neighborhood of CENPE
C4	CGN	GNF2_CENPE	CKS2	1164	ENSG00000123975	CKS2	1164	ENSG00000123975	M5265	Neighborhood of CENPE
C4	CGN	GNF2_CENPE	DLGAP5	9787	ENSG00000126787	DLGAP5	9787	ENSG00000126787	M5265	Neighborhood of CENPE
C4	CGN	GNF2_CENPE	ESPL1	9700	ENSG00000135476	ESPL1	9700	ENSG00000135476	M5265	Neighborhood of CENPE
C4	CGN	GNF2_CENPE	H2AX	3014	ENSG00000188486	H2AX	3014	ENSG00000188486	M5265	Neighborhood of CENPE
C4	CGN	GNF2_CENPE	HMMR	3161	ENSG00000072571	HMMR	3161	ENSG00000072571	M5265	Neighborhood of CENPE
C4	CGN	GNF2_CENPE	KIF11	3832	ENSG00000138160	KIF11	3832	ENSG00000138160	M5265	Neighborhood of CENPE
C4	CGN	GNF2_CENPE	KIF18B	146909	ENSG00000186185	KIF18B	146909	ENSG00000186185	M5265	Neighborhood of CENPE
C4	CGN	GNF2_CENPE	MKI67	4288	ENSG00000148773	MKI67	4288	ENSG00000148773	M5265	Neighborhood of CENPE
C4	CGN	GNF2_CENPE	MYBL2	4605	ENSG00000101057	MYBL2	4605	ENSG00000101057	M5265	Neighborhood of CENPE
C4	CGN	GNF2_CENPE	NDC80	10403	ENSG00000080986	NDC80	10403	ENSG00000080986	M5265	Neighborhood of CENPE
C4	CGN	GNF2_CENPE	NSD2	7468	ENSG00000109685	NSD2	7468	ENSG00000109685	M5265	Neighborhood of CENPE
C4	CGN	GNF2_CENPE	NUSAP1	51203	ENSG00000137804	NUSAP1	51203	ENSG00000137804	M5265	Neighborhood of CENPE
C4	CGN	GNF2_CENPE	PCNA	5111	ENSG00000132646	PCNA	5111	ENSG00000132646	M5265	Neighborhood of CENPE
C4	CGN	GNF2_CENPE	PRC1	9055	ENSG00000198901	PRC1	9055	ENSG00000198901	M5265	Neighborhood of CENPE
C4	CGN	GNF2_CENPE	PRIM1	5557	ENSG00000198056	PRIM1	5557	ENSG00000198056	M5265	Neighborhood of CENPE
C4	CGN	GNF2_CENPE	RFC3	5983	ENSG00000133119	RFC3	5983	ENSG00000133119	M5265	Neighborhood of CENPE
C4	CGN	GNF2_CENPE	RRM2	6241	ENSG00000171848	RRM2	6241	ENSG00000171848	M5265	Neighborhood of CENPE
C4	CGN	GNF2_CENPE	SMC2	10592	ENSG00000136824	SMC2	10592	ENSG00000136824	M5265	Neighborhood of CENPE
C4	CGN	GNF2_CENPE	TMPO	7112	ENSG00000120802	TMPO	7112	ENSG00000120802	M5265	Neighborhood of CENPE
C4	CGN	GNF2_CENPE	TYMS	7298	ENSG00000176890	TYMS	7298	ENSG00000176890	M5265	Neighborhood of CENPE
C4	CGN	GNF2_CENPE	UBE2C	11065	ENSG00000175063	UBE2C	11065	ENSG00000175063	M5265	Neighborhood of CENPE
C4	CGN	GNF2_CENPE	ZWINT	11130	ENSG00000122952	ZWINT	11130	ENSG00000122952	M5265	Neighborhood of CENPE
C4	CGN	GNF2_CKS1B	ASF1B	55723	ENSG00000105011	ASF1B	55723	ENSG00000105011	M10065	Neighborhood of CKS1B
C4	CGN	GNF2_CKS1B	AURKB	9212	ENSG00000178999	AURKB	9212	ENSG00000178999	M10065	Neighborhood of CKS1B
C4	CGN	GNF2_CKS1B	BIRC5	332	ENSG00000089685	BIRC5	332	ENSG00000089685	M10065	Neighborhood of CKS1B
C4	CGN	GNF2_CKS1B	BUB1	699	ENSG00000169679	BUB1	699	ENSG00000169679	M10065	Neighborhood of CKS1B
C4	CGN	GNF2_CKS1B	CCNA2	890	ENSG00000145386	CCNA2	890	ENSG00000145386	M10065	Neighborhood of CKS1B
C4	CGN	GNF2_CKS1B	CDC20	991	ENSG00000117399	CDC20	991	ENSG00000117399	M10065	Neighborhood of CKS1B
C4	CGN	GNF2_CKS1B	CDCA8	55143	ENSG00000134690	CDCA8	55143	ENSG00000134690	M10065	Neighborhood of CKS1B
C4	CGN	GNF2_CKS1B	CENPE	1062	ENSG00000138778	CENPE	1062	ENSG00000138778	M10065	Neighborhood of CKS1B
C4	CGN	GNF2_CKS1B	CKS1B	1163	ENSG00000173207	CKS1B	1163	ENSG00000173207	M10065	Neighborhood of CKS1B
C4	CGN	GNF2_CKS1B	ESPL1	9700	ENSG00000135476	ESPL1	9700	ENSG00000135476	M10065	Neighborhood of CKS1B
C4	CGN	GNF2_CKS1B	GMPS	8833	ENSG00000163655	GMPS	8833	ENSG00000163655	M10065	Neighborhood of CKS1B
C4	CGN	GNF2_CKS1B	KIF11	3832	ENSG00000138160	KIF11	3832	ENSG00000138160	M10065	Neighborhood of CKS1B
C4	CGN	GNF2_CKS1B	KIF2C	11004	ENSG00000142945	KIF2C	11004	ENSG00000142945	M10065	Neighborhood of CKS1B
C4	CGN	GNF2_CKS1B	MCM3	4172	ENSG00000112118	MCM3	4172	ENSG00000112118	M10065	Neighborhood of CKS1B
C4	CGN	GNF2_CKS1B	MCM6	4175	ENSG00000076003	MCM6	4175	ENSG00000076003	M10065	Neighborhood of CKS1B
C4	CGN	GNF2_CKS1B	MELK	9833	ENSG00000165304	MELK	9833	ENSG00000165304	M10065	Neighborhood of CKS1B
C4	CGN	GNF2_CKS1B	MRPL35	51318	ENSG00000132313	MRPL35	51318	ENSG00000132313	M10065	Neighborhood of CKS1B
C4	CGN	GNF2_CKS1B	NCAPD2	9918	ENSG00000010292	NCAPD2	9918	ENSG00000010292	M10065	Neighborhood of CKS1B
C4	CGN	GNF2_CKS1B	NDC80	10403	ENSG00000080986	NDC80	10403	ENSG00000080986	M10065	Neighborhood of CKS1B
C4	CGN	GNF2_CKS1B	PA2G4	5036	ENSG00000170515	PA2G4	5036	ENSG00000170515	M10065	Neighborhood of CKS1B
C4	CGN	GNF2_CKS1B	PAICS	10606	ENSG00000128050	PAICS	10606	ENSG00000128050	M10065	Neighborhood of CKS1B
C4	CGN	GNF2_CKS1B	RAN	5901	ENSG00000132341	RAN	5901	ENSG00000132341	M10065	Neighborhood of CKS1B
C4	CGN	GNF2_CKS1B	RANBP1	5902	ENSG00000099901	RANBP1	5902	ENSG00000099901	M10065	Neighborhood of CKS1B
C4	CGN	GNF2_CKS1B	RFC3	5983	ENSG00000133119	RFC3	5983	ENSG00000133119	M10065	Neighborhood of CKS1B
C4	CGN	GNF2_CKS1B	RFC4	5984	ENSG00000163918	RFC4	5984	ENSG00000163918	M10065	Neighborhood of CKS1B
C4	CGN	GNF2_CKS1B	RNASEH2A	10535	ENSG00000104889	RNASEH2A	10535	ENSG00000104889	M10065	Neighborhood of CKS1B
C4	CGN	GNF2_CKS1B	RPA3	6119	ENSG00000106399	RPA3	6119	ENSG00000106399	M10065	Neighborhood of CKS1B
C4	CGN	GNF2_CKS1B	SMC2	10592	ENSG00000136824	SMC2	10592	ENSG00000136824	M10065	Neighborhood of CKS1B
C4	CGN	GNF2_CKS1B	TPX2	22974	ENSG00000088325	TPX2	22974	ENSG00000088325	M10065	Neighborhood of CKS1B
C4	CGN	GNF2_CKS1B	TRIP13	9319	ENSG00000071539	TRIP13	9319	ENSG00000071539	M10065	Neighborhood of CKS1B
C4	CGN	GNF2_CKS1B	UBE2C	11065	ENSG00000175063	UBE2C	11065	ENSG00000175063	M10065	Neighborhood of CKS1B
C4	CGN	GNF2_ESPL1	ASF1B	55723	ENSG00000105011	ASF1B	55723	ENSG00000105011	M664	Neighborhood of ESPL1
C4	CGN	GNF2_ESPL1	AURKB	9212	ENSG00000178999	AURKB	9212	ENSG00000178999	M664	Neighborhood of ESPL1
C4	CGN	GNF2_ESPL1	BIRC5	332	ENSG00000089685	BIRC5	332	ENSG00000089685	M664	Neighborhood of ESPL1
C4	CGN	GNF2_ESPL1	BUB1	699	ENSG00000169679	BUB1	699	ENSG00000169679	M664	Neighborhood of ESPL1
C4	CGN	GNF2_ESPL1	BUB1B	701	ENSG00000156970	BUB1B	701	ENSG00000156970	M664	Neighborhood of ESPL1
C4	CGN	GNF2_ESPL1	CCNA2	890	ENSG00000145386	CCNA2	890	ENSG00000145386	M664	Neighborhood of ESPL1
C4	CGN	GNF2_ESPL1	CCNB2	9133	ENSG00000157456	CCNB2	9133	ENSG00000157456	M664	Neighborhood of ESPL1
C4	CGN	GNF2_ESPL1	CDC20	991	ENSG00000117399	CDC20	991	ENSG00000117399	M664	Neighborhood of ESPL1
C4	CGN	GNF2_ESPL1	CDCA8	55143	ENSG00000134690	CDCA8	55143	ENSG00000134690	M664	Neighborhood of ESPL1
C4	CGN	GNF2_ESPL1	CENPA	1058	ENSG00000115163	CENPA	1058	ENSG00000115163	M664	Neighborhood of ESPL1
C4	CGN	GNF2_ESPL1	CENPE	1062	ENSG00000138778	CENPE	1062	ENSG00000138778	M664	Neighborhood of ESPL1
C4	CGN	GNF2_ESPL1	CENPM	79019	ENSG00000100162	CENPM	79019	ENSG00000100162	M664	Neighborhood of ESPL1
C4	CGN	GNF2_ESPL1	CKS1B	1163	ENSG00000173207	CKS1B	1163	ENSG00000173207	M664	Neighborhood of ESPL1
C4	CGN	GNF2_ESPL1	ESPL1	9700	ENSG00000135476	ESPL1	9700	ENSG00000135476	M664	Neighborhood of ESPL1
C4	CGN	GNF2_ESPL1	HMMR	3161	ENSG00000072571	HMMR	3161	ENSG00000072571	M664	Neighborhood of ESPL1
C4	CGN	GNF2_ESPL1	KIF11	3832	ENSG00000138160	KIF11	3832	ENSG00000138160	M664	Neighborhood of ESPL1
C4	CGN	GNF2_ESPL1	KIF2C	11004	ENSG00000142945	KIF2C	11004	ENSG00000142945	M664	Neighborhood of ESPL1
C4	CGN	GNF2_ESPL1	MAD2L1	4085	ENSG00000164109	MAD2L1	4085	ENSG00000164109	M664	Neighborhood of ESPL1
C4	CGN	GNF2_ESPL1	MCM4	4173	ENSG00000104738	MCM4	4173	ENSG00000104738	M664	Neighborhood of ESPL1
C4	CGN	GNF2_ESPL1	MCM6	4175	ENSG00000076003	MCM6	4175	ENSG00000076003	M664	Neighborhood of ESPL1
C4	CGN	GNF2_ESPL1	MELK	9833	ENSG00000165304	MELK	9833	ENSG00000165304	M664	Neighborhood of ESPL1
C4	CGN	GNF2_ESPL1	MKI67	4288	ENSG00000148773	MKI67	4288	ENSG00000148773	M664	Neighborhood of ESPL1
C4	CGN	GNF2_ESPL1	NCAPD2	9918	ENSG00000010292	NCAPD2	9918	ENSG00000010292	M664	Neighborhood of ESPL1
C4	CGN	GNF2_ESPL1	PAICS	10606	ENSG00000128050	PAICS	10606	ENSG00000128050	M664	Neighborhood of ESPL1
C4	CGN	GNF2_ESPL1	PCNA	5111	ENSG00000132646	PCNA	5111	ENSG00000132646	M664	Neighborhood of ESPL1
C4	CGN	GNF2_ESPL1	PLK1	5347	ENSG00000166851	PLK1	5347	ENSG00000166851	M664	Neighborhood of ESPL1
C4	CGN	GNF2_ESPL1	RRM2	6241	ENSG00000171848	RRM2	6241	ENSG00000171848	M664	Neighborhood of ESPL1
C4	CGN	GNF2_ESPL1	SMC2	10592	ENSG00000136824	SMC2	10592	ENSG00000136824	M664	Neighborhood of ESPL1
C4	CGN	GNF2_ESPL1	SPAG5	10615	ENSG00000076382	SPAG5	10615	ENSG00000076382	M664	Neighborhood of ESPL1
C4	CGN	GNF2_ESPL1	TOP2A	7153	ENSG00000131747	TOP2A	7153	ENSG00000131747	M664	Neighborhood of ESPL1
C4	CGN	GNF2_ESPL1	TPX2	22974	ENSG00000088325	TPX2	22974	ENSG00000088325	M664	Neighborhood of ESPL1
C4	CGN	GNF2_ESPL1	UBE2C	11065	ENSG00000175063	UBE2C	11065	ENSG00000175063	M664	Neighborhood of ESPL1
C4	CGN	GNF2_H2AFX	AURKA	6790	ENSG00000087586	AURKA	6790	ENSG00000087586	M112	Neighborhood of H2AFX
C4	CGN	GNF2_H2AFX	BIRC5	332	ENSG00000089685	BIRC5	332	ENSG00000089685	M112	Neighborhood of H2AFX
C4	CGN	GNF2_H2AFX	CCNA2	890	ENSG00000145386	CCNA2	890	ENSG00000145386	M112	Neighborhood of H2AFX
C4	CGN	GNF2_H2AFX	CCNB2	9133	ENSG00000157456	CCNB2	9133	ENSG00000157456	M112	Neighborhood of H2AFX
C4	CGN	GNF2_H2AFX	CCNF	899	ENSG00000162063	CCNF	899	ENSG00000162063	M112	Neighborhood of H2AFX
C4	CGN	GNF2_H2AFX	CDC20	991	ENSG00000117399	CDC20	991	ENSG00000117399	M112	Neighborhood of H2AFX
C4	CGN	GNF2_H2AFX	CDCA8	55143	ENSG00000134690	CDCA8	55143	ENSG00000134690	M112	Neighborhood of H2AFX
C4	CGN	GNF2_H2AFX	CDK1	983	ENSG00000170312	CDK1	983	ENSG00000170312	M112	Neighborhood of H2AFX
C4	CGN	GNF2_H2AFX	CENPE	1062	ENSG00000138778	CENPE	1062	ENSG00000138778	M112	Neighborhood of H2AFX
C4	CGN	GNF2_H2AFX	CENPF	1063	ENSG00000117724	CENPF	1063	ENSG00000117724	M112	Neighborhood of H2AFX
C4	CGN	GNF2_H2AFX	DLGAP5	9787	ENSG00000126787	DLGAP5	9787	ENSG00000126787	M112	Neighborhood of H2AFX
C4	CGN	GNF2_H2AFX	H2AX	3014	ENSG00000188486	H2AX	3014	ENSG00000188486	M112	Neighborhood of H2AFX
C4	CGN	GNF2_H2AFX	HMGB2	3148	ENSG00000164104	HMGB2	3148	ENSG00000164104	M112	Neighborhood of H2AFX
C4	CGN	GNF2_H2AFX	KIF18B	146909	ENSG00000186185	KIF18B	146909	ENSG00000186185	M112	Neighborhood of H2AFX
C4	CGN	GNF2_H2AFX	MCM2	4171	ENSG00000073111	MCM2	4171	ENSG00000073111	M112	Neighborhood of H2AFX
C4	CGN	GNF2_H2AFX	NSD2	7468	ENSG00000109685	NSD2	7468	ENSG00000109685	M112	Neighborhood of H2AFX
C4	CGN	GNF2_H2AFX	NUSAP1	51203	ENSG00000137804	NUSAP1	51203	ENSG00000137804	M112	Neighborhood of H2AFX
C4	CGN	GNF2_H2AFX	PCNA	5111	ENSG00000132646	PCNA	5111	ENSG00000132646	M112	Neighborhood of H2AFX
C4	CGN	GNF2_H2AFX	PRC1	9055	ENSG00000198901	PRC1	9055	ENSG00000198901	M112	Neighborhood of H2AFX
C4	CGN	GNF2_H2AFX	PTTG1	9232	ENSG00000164611	PTTG1	9232	ENSG00000164611	M112	Neighborhood of H2AFX
C4	CGN	GNF2_H2AFX	RRM2	6241	ENSG00000171848	RRM2	6241	ENSG00000171848	M112	Neighborhood of H2AFX
C4	CGN	GNF2_H2AFX	SMC4	10051	ENSG00000113810	SMC4	10051	ENSG00000113810	M112	Neighborhood of H2AFX
C4	CGN	GNF2_H2AFX	TMPO	7112	ENSG00000120802	TMPO	7112	ENSG00000120802	M112	Neighborhood of H2AFX
C4	CGN	GNF2_H2AFX	TYMS	7298	ENSG00000176890	TYMS	7298	ENSG00000176890	M112	Neighborhood of H2AFX
C4	CGN	GNF2_H2AFX	UBE2S	27338	ENSG00000108106	UBE2S	27338	ENSG00000108106	M112	Neighborhood of H2AFX
C4	CGN	GNF2_H2AFX	ZWINT	11130	ENSG00000122952	ZWINT	11130	ENSG00000122952	M112	Neighborhood of H2AFX
C4	CGN	GNF2_HMMR	AURKA	6790	ENSG00000087586	AURKA	6790	ENSG00000087586	M12521	Neighborhood of HMMR
C4	CGN	GNF2_HMMR	AURKB	9212	ENSG00000178999	AURKB	9212	ENSG00000178999	M12521	Neighborhood of HMMR
C4	CGN	GNF2_HMMR	BIRC5	332	ENSG00000089685	BIRC5	332	ENSG00000089685	M12521	Neighborhood of HMMR
C4	CGN	GNF2_HMMR	BUB1	699	ENSG00000169679	BUB1	699	ENSG00000169679	M12521	Neighborhood of HMMR
C4	CGN	GNF2_HMMR	BUB1B	701	ENSG00000156970	BUB1B	701	ENSG00000156970	M12521	Neighborhood of HMMR
C4	CGN	GNF2_HMMR	CCNA2	890	ENSG00000145386	CCNA2	890	ENSG00000145386	M12521	Neighborhood of HMMR
C4	CGN	GNF2_HMMR	CCNB2	9133	ENSG00000157456	CCNB2	9133	ENSG00000157456	M12521	Neighborhood of HMMR
C4	CGN	GNF2_HMMR	CDC20	991	ENSG00000117399	CDC20	991	ENSG00000117399	M12521	Neighborhood of HMMR
C4	CGN	GNF2_HMMR	CDCA3	83461	ENSG00000111665	CDCA3	83461	ENSG00000111665	M12521	Neighborhood of HMMR
C4	CGN	GNF2_HMMR	CDCA8	55143	ENSG00000134690	CDCA8	55143	ENSG00000134690	M12521	Neighborhood of HMMR
C4	CGN	GNF2_HMMR	CDK1	983	ENSG00000170312	CDK1	983	ENSG00000170312	M12521	Neighborhood of HMMR
C4	CGN	GNF2_HMMR	CENPE	1062	ENSG00000138778	CENPE	1062	ENSG00000138778	M12521	Neighborhood of HMMR
C4	CGN	GNF2_HMMR	CENPF	1063	ENSG00000117724	CENPF	1063	ENSG00000117724	M12521	Neighborhood of HMMR
C4	CGN	GNF2_HMMR	CKS2	1164	ENSG00000123975	CKS2	1164	ENSG00000123975	M12521	Neighborhood of HMMR
C4	CGN	GNF2_HMMR	DLGAP5	9787	ENSG00000126787	DLGAP5	9787	ENSG00000126787	M12521	Neighborhood of HMMR
C4	CGN	GNF2_HMMR	E2F8	79733	ENSG00000129173	E2F8	79733	ENSG00000129173	M12521	Neighborhood of HMMR
C4	CGN	GNF2_HMMR	ESPL1	9700	ENSG00000135476	ESPL1	9700	ENSG00000135476	M12521	Neighborhood of HMMR
C4	CGN	GNF2_HMMR	FEN1	2237	ENSG00000168496	FEN1	2237	ENSG00000168496	M12521	Neighborhood of HMMR
C4	CGN	GNF2_HMMR	GINS2	51659	ENSG00000131153	GINS2	51659	ENSG00000131153	M12521	Neighborhood of HMMR
C4	CGN	GNF2_HMMR	HMMR	3161	ENSG00000072571	HMMR	3161	ENSG00000072571	M12521	Neighborhood of HMMR
C4	CGN	GNF2_HMMR	KIF11	3832	ENSG00000138160	KIF11	3832	ENSG00000138160	M12521	Neighborhood of HMMR
C4	CGN	GNF2_HMMR	KIF18B	146909	ENSG00000186185	KIF18B	146909	ENSG00000186185	M12521	Neighborhood of HMMR
C4	CGN	GNF2_HMMR	MCM2	4171	ENSG00000073111	MCM2	4171	ENSG00000073111	M12521	Neighborhood of HMMR
C4	CGN	GNF2_HMMR	MCM4	4173	ENSG00000104738	MCM4	4173	ENSG00000104738	M12521	Neighborhood of HMMR
C4	CGN	GNF2_HMMR	MELK	9833	ENSG00000165304	MELK	9833	ENSG00000165304	M12521	Neighborhood of HMMR
C4	CGN	GNF2_HMMR	MKI67	4288	ENSG00000148773	MKI67	4288	ENSG00000148773	M12521	Neighborhood of HMMR
C4	CGN	GNF2_HMMR	NDC80	10403	ENSG00000080986	NDC80	10403	ENSG00000080986	M12521	Neighborhood of HMMR
C4	CGN	GNF2_HMMR	NUSAP1	51203	ENSG00000137804	NUSAP1	51203	ENSG00000137804	M12521	Neighborhood of HMMR
C4	CGN	GNF2_HMMR	PCNA	5111	ENSG00000132646	PCNA	5111	ENSG00000132646	M12521	Neighborhood of HMMR
C4	CGN	GNF2_HMMR	PLK1	5347	ENSG00000166851	PLK1	5347	ENSG00000166851	M12521	Neighborhood of HMMR
C4	CGN	GNF2_HMMR	PLK4	10733	ENSG00000142731	PLK4	10733	ENSG00000142731	M12521	Neighborhood of HMMR
C4	CGN	GNF2_HMMR	PRC1	9055	ENSG00000198901	PRC1	9055	ENSG00000198901	M12521	Neighborhood of HMMR
C4	CGN	GNF2_HMMR	RFC3	5983	ENSG00000133119	RFC3	5983	ENSG00000133119	M12521	Neighborhood of HMMR
C4	CGN	GNF2_HMMR	RRM2	6241	ENSG00000171848	RRM2	6241	ENSG00000171848	M12521	Neighborhood of HMMR
C4	CGN	GNF2_HMMR	SMC2	10592	ENSG00000136824	SMC2	10592	ENSG00000136824	M12521	Neighborhood of HMMR
C4	CGN	GNF2_HMMR	SMC4	10051	ENSG00000113810	SMC4	10051	ENSG00000113810	M12521	Neighborhood of HMMR
C4	CGN	GNF2_HMMR	TOP2A	7153	ENSG00000131747	TOP2A	7153	ENSG00000131747	M12521	Neighborhood of HMMR
C4	CGN	GNF2_HMMR	TTK	7272	ENSG00000112742	TTK	7272	ENSG00000112742	M12521	Neighborhood of HMMR
C4	CGN	GNF2_HMMR	TYMS	7298	ENSG00000176890	TYMS	7298	ENSG00000176890	M12521	Neighborhood of HMMR
C4	CGN	GNF2_HMMR	UBE2C	11065	ENSG00000175063	UBE2C	11065	ENSG00000175063	M12521	Neighborhood of HMMR
C4	CGN	GNF2_HMMR	ZWINT	11130	ENSG00000122952	ZWINT	11130	ENSG00000122952	M12521	Neighborhood of HMMR
C4	CGN	GNF2_MCM4	ASF1B	55723	ENSG00000105011	ASF1B	55723	ENSG00000105011	M17594	Neighborhood of MCM4
C4	CGN	GNF2_MCM4	AURKA	6790	ENSG00000087586	AURKA	6790	ENSG00000087586	M17594	Neighborhood of MCM4
C4	CGN	GNF2_MCM4	AURKB	9212	ENSG00000178999	AURKB	9212	ENSG00000178999	M17594	Neighborhood of MCM4
C4	CGN	GNF2_MCM4	BUB1	699	ENSG00000169679	BUB1	699	ENSG00000169679	M17594	Neighborhood of MCM4
C4	CGN	GNF2_MCM4	BUB1B	701	ENSG00000156970	BUB1B	701	ENSG00000156970	M17594	Neighborhood of MCM4
C4	CGN	GNF2_MCM4	CCNA2	890	ENSG00000145386	CCNA2	890	ENSG00000145386	M17594	Neighborhood of MCM4
C4	CGN	GNF2_MCM4	CCNB2	9133	ENSG00000157456	CCNB2	9133	ENSG00000157456	M17594	Neighborhood of MCM4
C4	CGN	GNF2_MCM4	CDC20	991	ENSG00000117399	CDC20	991	ENSG00000117399	M17594	Neighborhood of MCM4
C4	CGN	GNF2_MCM4	CDCA8	55143	ENSG00000134690	CDCA8	55143	ENSG00000134690	M17594	Neighborhood of MCM4
C4	CGN	GNF2_MCM4	CENPM	79019	ENSG00000100162	CENPM	79019	ENSG00000100162	M17594	Neighborhood of MCM4
C4	CGN	GNF2_MCM4	CKS2	1164	ENSG00000123975	CKS2	1164	ENSG00000123975	M17594	Neighborhood of MCM4
C4	CGN	GNF2_MCM4	ESPL1	9700	ENSG00000135476	ESPL1	9700	ENSG00000135476	M17594	Neighborhood of MCM4
C4	CGN	GNF2_MCM4	FEN1	2237	ENSG00000168496	FEN1	2237	ENSG00000168496	M17594	Neighborhood of MCM4
C4	CGN	GNF2_MCM4	GINS1	9837	ENSG00000101003	GINS1	9837	ENSG00000101003	M17594	Neighborhood of MCM4
C4	CGN	GNF2_MCM4	GINS2	51659	ENSG00000131153	GINS2	51659	ENSG00000131153	M17594	Neighborhood of MCM4
C4	CGN	GNF2_MCM4	HELLS	3070	ENSG00000119969	HELLS	3070	ENSG00000119969	M17594	Neighborhood of MCM4
C4	CGN	GNF2_MCM4	HMMR	3161	ENSG00000072571	HMMR	3161	ENSG00000072571	M17594	Neighborhood of MCM4
C4	CGN	GNF2_MCM4	KIF11	3832	ENSG00000138160	KIF11	3832	ENSG00000138160	M17594	Neighborhood of MCM4
C4	CGN	GNF2_MCM4	KIF18B	146909	ENSG00000186185	KIF18B	146909	ENSG00000186185	M17594	Neighborhood of MCM4
C4	CGN	GNF2_MCM4	LMNB1	4001	ENSG00000113368	LMNB1	4001	ENSG00000113368	M17594	Neighborhood of MCM4
C4	CGN	GNF2_MCM4	MAD2L1	4085	ENSG00000164109	MAD2L1	4085	ENSG00000164109	M17594	Neighborhood of MCM4
C4	CGN	GNF2_MCM4	MCM2	4171	ENSG00000073111	MCM2	4171	ENSG00000073111	M17594	Neighborhood of MCM4
C4	CGN	GNF2_MCM4	MCM3	4172	ENSG00000112118	MCM3	4172	ENSG00000112118	M17594	Neighborhood of MCM4
C4	CGN	GNF2_MCM4	MCM4	4173	ENSG00000104738	MCM4	4173	ENSG00000104738	M17594	Neighborhood of MCM4
C4	CGN	GNF2_MCM4	MCM5	4174	ENSG00000100297	MCM5	4174	ENSG00000100297	M17594	Neighborhood of MCM4
C4	CGN	GNF2_MCM4	MCM6	4175	ENSG00000076003	MCM6	4175	ENSG00000076003	M17594	Neighborhood of MCM4
C4	CGN	GNF2_MCM4	MCM7	4176	ENSG00000166508	MCM7	4176	ENSG00000166508	M17594	Neighborhood of MCM4
C4	CGN	GNF2_MCM4	MELK	9833	ENSG00000165304	MELK	9833	ENSG00000165304	M17594	Neighborhood of MCM4
C4	CGN	GNF2_MCM4	NASP	4678	ENSG00000132780	NASP	4678	ENSG00000132780	M17594	Neighborhood of MCM4
C4	CGN	GNF2_MCM4	NDC80	10403	ENSG00000080986	NDC80	10403	ENSG00000080986	M17594	Neighborhood of MCM4
C4	CGN	GNF2_MCM4	PA2G4	5036	ENSG00000170515	PA2G4	5036	ENSG00000170515	M17594	Neighborhood of MCM4
C4	CGN	GNF2_MCM4	PAICS	10606	ENSG00000128050	PAICS	10606	ENSG00000128050	M17594	Neighborhood of MCM4
C4	CGN	GNF2_MCM4	PCNA	5111	ENSG00000132646	PCNA	5111	ENSG00000132646	M17594	Neighborhood of MCM4
C4	CGN	GNF2_MCM4	POLD1	5424	ENSG00000062822	POLD1	5424	ENSG00000062822	M17594	Neighborhood of MCM4
C4	CGN	GNF2_MCM4	RACGAP1	29127	ENSG00000161800	RACGAP1	29127	ENSG00000161800	M17594	Neighborhood of MCM4
C4	CGN	GNF2_MCM4	RAD51AP1	10635	ENSG00000111247	RAD51AP1	10635	ENSG00000111247	M17594	Neighborhood of MCM4
C4	CGN	GNF2_MCM4	RFC3	5983	ENSG00000133119	RFC3	5983	ENSG00000133119	M17594	Neighborhood of MCM4
C4	CGN	GNF2_MCM4	RFC4	5984	ENSG00000163918	RFC4	5984	ENSG00000163918	M17594	Neighborhood of MCM4
C4	CGN	GNF2_MCM4	RRM2	6241	ENSG00000171848	RRM2	6241	ENSG00000171848	M17594	Neighborhood of MCM4
C4	CGN	GNF2_MCM4	SMC4	10051	ENSG00000113810	SMC4	10051	ENSG00000113810	M17594	Neighborhood of MCM4
C4	CGN	GNF2_MCM4	TOP2A	7153	ENSG00000131747	TOP2A	7153	ENSG00000131747	M17594	Neighborhood of MCM4
C4	CGN	GNF2_MCM4	TTK	7272	ENSG00000112742	TTK	7272	ENSG00000112742	M17594	Neighborhood of MCM4
C4	CGN	GNF2_MCM4	TYMS	7298	ENSG00000176890	TYMS	7298	ENSG00000176890	M17594	Neighborhood of MCM4
C4	CGN	GNF2_MCM4	UBE2C	11065	ENSG00000175063	UBE2C	11065	ENSG00000175063	M17594	Neighborhood of MCM4
C4	CGN	GNF2_MCM4	ZWINT	11130	ENSG00000122952	ZWINT	11130	ENSG00000122952	M17594	Neighborhood of MCM4
C4	CGN	GNF2_RRM2	AURKA	6790	ENSG00000087586	AURKA	6790	ENSG00000087586	M11613	Neighborhood of RRM2
C4	CGN	GNF2_RRM2	AURKB	9212	ENSG00000178999	AURKB	9212	ENSG00000178999	M11613	Neighborhood of RRM2
C4	CGN	GNF2_RRM2	BIRC5	332	ENSG00000089685	BIRC5	332	ENSG00000089685	M11613	Neighborhood of RRM2
C4	CGN	GNF2_RRM2	BUB1	699	ENSG00000169679	BUB1	699	ENSG00000169679	M11613	Neighborhood of RRM2
C4	CGN	GNF2_RRM2	BUB1B	701	ENSG00000156970	BUB1B	701	ENSG00000156970	M11613	Neighborhood of RRM2
C4	CGN	GNF2_RRM2	CCNA2	890	ENSG00000145386	CCNA2	890	ENSG00000145386	M11613	Neighborhood of RRM2
C4	CGN	GNF2_RRM2	CCNB2	9133	ENSG00000157456	CCNB2	9133	ENSG00000157456	M11613	Neighborhood of RRM2
C4	CGN	GNF2_RRM2	CDC20	991	ENSG00000117399	CDC20	991	ENSG00000117399	M11613	Neighborhood of RRM2
C4	CGN	GNF2_RRM2	CDCA8	55143	ENSG00000134690	CDCA8	55143	ENSG00000134690	M11613	Neighborhood of RRM2
C4	CGN	GNF2_RRM2	CDK1	983	ENSG00000170312	CDK1	983	ENSG00000170312	M11613	Neighborhood of RRM2
C4	CGN	GNF2_RRM2	CENPE	1062	ENSG00000138778	CENPE	1062	ENSG00000138778	M11613	Neighborhood of RRM2
C4	CGN	GNF2_RRM2	CENPF	1063	ENSG00000117724	CENPF	1063	ENSG00000117724	M11613	Neighborhood of RRM2
C4	CGN	GNF2_RRM2	CENPM	79019	ENSG00000100162	CENPM	79019	ENSG00000100162	M11613	Neighborhood of RRM2
C4	CGN	GNF2_RRM2	DLGAP5	9787	ENSG00000126787	DLGAP5	9787	ENSG00000126787	M11613	Neighborhood of RRM2
C4	CGN	GNF2_RRM2	ESPL1	9700	ENSG00000135476	ESPL1	9700	ENSG00000135476	M11613	Neighborhood of RRM2
C4	CGN	GNF2_RRM2	H2AX	3014	ENSG00000188486	H2AX	3014	ENSG00000188486	M11613	Neighborhood of RRM2
C4	CGN	GNF2_RRM2	HMMR	3161	ENSG00000072571	HMMR	3161	ENSG00000072571	M11613	Neighborhood of RRM2
C4	CGN	GNF2_RRM2	KIF11	3832	ENSG00000138160	KIF11	3832	ENSG00000138160	M11613	Neighborhood of RRM2
C4	CGN	GNF2_RRM2	KIF18B	146909	ENSG00000186185	KIF18B	146909	ENSG00000186185	M11613	Neighborhood of RRM2
C4	CGN	GNF2_RRM2	LMNB1	4001	ENSG00000113368	LMNB1	4001	ENSG00000113368	M11613	Neighborhood of RRM2
C4	CGN	GNF2_RRM2	MCM2	4171	ENSG00000073111	MCM2	4171	ENSG00000073111	M11613	Neighborhood of RRM2
C4	CGN	GNF2_RRM2	MCM3	4172	ENSG00000112118	MCM3	4172	ENSG00000112118	M11613	Neighborhood of RRM2
C4	CGN	GNF2_RRM2	MCM4	4173	ENSG00000104738	MCM4	4173	ENSG00000104738	M11613	Neighborhood of RRM2
C4	CGN	GNF2_RRM2	MCM6	4175	ENSG00000076003	MCM6	4175	ENSG00000076003	M11613	Neighborhood of RRM2
C4	CGN	GNF2_RRM2	MELK	9833	ENSG00000165304	MELK	9833	ENSG00000165304	M11613	Neighborhood of RRM2
C4	CGN	GNF2_RRM2	MKI67	4288	ENSG00000148773	MKI67	4288	ENSG00000148773	M11613	Neighborhood of RRM2
C4	CGN	GNF2_RRM2	NDC80	10403	ENSG00000080986	NDC80	10403	ENSG00000080986	M11613	Neighborhood of RRM2
C4	CGN	GNF2_RRM2	NUSAP1	51203	ENSG00000137804	NUSAP1	51203	ENSG00000137804	M11613	Neighborhood of RRM2
C4	CGN	GNF2_RRM2	PCNA	5111	ENSG00000132646	PCNA	5111	ENSG00000132646	M11613	Neighborhood of RRM2
C4	CGN	GNF2_RRM2	PLK1	5347	ENSG00000166851	PLK1	5347	ENSG00000166851	M11613	Neighborhood of RRM2
C4	CGN	GNF2_RRM2	RRM2	6241	ENSG00000171848	RRM2	6241	ENSG00000171848	M11613	Neighborhood of RRM2
C4	CGN	GNF2_RRM2	SMC1A	8243	ENSG00000072501	SMC1A	8243	ENSG00000072501	M11613	Neighborhood of RRM2
C4	CGN	GNF2_RRM2	TOP2A	7153	ENSG00000131747	TOP2A	7153	ENSG00000131747	M11613	Neighborhood of RRM2
C4	CGN	GNF2_RRM2	TYMS	7298	ENSG00000176890	TYMS	7298	ENSG00000176890	M11613	Neighborhood of RRM2
C4	CGN	GNF2_RRM2	UBE2C	11065	ENSG00000175063	UBE2C	11065	ENSG00000175063	M11613	Neighborhood of RRM2
C4	CGN	GNF2_RRM2	ZWINT	11130	ENSG00000122952	ZWINT	11130	ENSG00000122952	M11613	Neighborhood of RRM2
C4	CGN	GNF2_SMC2L1	BIRC5	332	ENSG00000089685	BIRC5	332	ENSG00000089685	M6962	Neighborhood of SMC2L1
C4	CGN	GNF2_SMC2L1	BUB1	699	ENSG00000169679	BUB1	699	ENSG00000169679	M6962	Neighborhood of SMC2L1
C4	CGN	GNF2_SMC2L1	CCNA2	890	ENSG00000145386	CCNA2	890	ENSG00000145386	M6962	Neighborhood of SMC2L1
C4	CGN	GNF2_SMC2L1	CCNB2	9133	ENSG00000157456	CCNB2	9133	ENSG00000157456	M6962	Neighborhood of SMC2L1
C4	CGN	GNF2_SMC2L1	CDC20	991	ENSG00000117399	CDC20	991	ENSG00000117399	M6962	Neighborhood of SMC2L1
C4	CGN	GNF2_SMC2L1	CDCA8	55143	ENSG00000134690	CDCA8	55143	ENSG00000134690	M6962	Neighborhood of SMC2L1
C4	CGN	GNF2_SMC2L1	CDK1	983	ENSG00000170312	CDK1	983	ENSG00000170312	M6962	Neighborhood of SMC2L1
C4	CGN	GNF2_SMC2L1	CENPE	1062	ENSG00000138778	CENPE	1062	ENSG00000138778	M6962	Neighborhood of SMC2L1
C4	CGN	GNF2_SMC2L1	CENPF	1063	ENSG00000117724	CENPF	1063	ENSG00000117724	M6962	Neighborhood of SMC2L1
C4	CGN	GNF2_SMC2L1	CKS1B	1163	ENSG00000173207	CKS1B	1163	ENSG00000173207	M6962	Neighborhood of SMC2L1
C4	CGN	GNF2_SMC2L1	CKS2	1164	ENSG00000123975	CKS2	1164	ENSG00000123975	M6962	Neighborhood of SMC2L1
C4	CGN	GNF2_SMC2L1	ESPL1	9700	ENSG00000135476	ESPL1	9700	ENSG00000135476	M6962	Neighborhood of SMC2L1
C4	CGN	GNF2_SMC2L1	HMMR	3161	ENSG00000072571	HMMR	3161	ENSG00000072571	M6962	Neighborhood of SMC2L1
C4	CGN	GNF2_SMC2L1	KIF11	3832	ENSG00000138160	KIF11	3832	ENSG00000138160	M6962	Neighborhood of SMC2L1
C4	CGN	GNF2_SMC2L1	KIF18B	146909	ENSG00000186185	KIF18B	146909	ENSG00000186185	M6962	Neighborhood of SMC2L1
C4	CGN	GNF2_SMC2L1	MCM3	4172	ENSG00000112118	MCM3	4172	ENSG00000112118	M6962	Neighborhood of SMC2L1
C4	CGN	GNF2_SMC2L1	MCM6	4175	ENSG00000076003	MCM6	4175	ENSG00000076003	M6962	Neighborhood of SMC2L1
C4	CGN	GNF2_SMC2L1	MYBL2	4605	ENSG00000101057	MYBL2	4605	ENSG00000101057	M6962	Neighborhood of SMC2L1
C4	CGN	GNF2_SMC2L1	NDC80	10403	ENSG00000080986	NDC80	10403	ENSG00000080986	M6962	Neighborhood of SMC2L1
C4	CGN	GNF2_SMC2L1	NUSAP1	51203	ENSG00000137804	NUSAP1	51203	ENSG00000137804	M6962	Neighborhood of SMC2L1
C4	CGN	GNF2_SMC2L1	PCNA	5111	ENSG00000132646	PCNA	5111	ENSG00000132646	M6962	Neighborhood of SMC2L1
C4	CGN	GNF2_SMC2L1	PRIM1	5557	ENSG00000198056	PRIM1	5557	ENSG00000198056	M6962	Neighborhood of SMC2L1
C4	CGN	GNF2_SMC2L1	RFC3	5983	ENSG00000133119	RFC3	5983	ENSG00000133119	M6962	Neighborhood of SMC2L1
C4	CGN	GNF2_SMC2L1	RFC4	5984	ENSG00000163918	RFC4	5984	ENSG00000163918	M6962	Neighborhood of SMC2L1
C4	CGN	GNF2_SMC2L1	SMC2	10592	ENSG00000136824	SMC2	10592	ENSG00000136824	M6962	Neighborhood of SMC2L1
C4	CGN	GNF2_SMC2L1	SMC4	10051	ENSG00000113810	SMC4	10051	ENSG00000113810	M6962	Neighborhood of SMC2L1
C4	CGN	GNF2_SMC2L1	TOP2A	7153	ENSG00000131747	TOP2A	7153	ENSG00000131747	M6962	Neighborhood of SMC2L1
C4	CGN	GNF2_SMC2L1	TTK	7272	ENSG00000112742	TTK	7272	ENSG00000112742	M6962	Neighborhood of SMC2L1
C4	CGN	GNF2_SMC2L1	ZWINT	11130	ENSG00000122952	ZWINT	11130	ENSG00000122952	M6962	Neighborhood of SMC2L1
C5	GO:BP	GOBP_ACETYL_COA_BIOSYNTHETIC_PROCESS_FROM_PYRUVATE	DLAT	1737	ENSG00000150768	DLAT	1737	ENSG00000150768	M22370	The chemical reactions and pathways resulting in the formation of acetyl-CoA from pyruvate. [GOC:dph	GOC:go_curators	GOC:tb]
C5	GO:BP	GOBP_ACETYL_COA_BIOSYNTHETIC_PROCESS_FROM_PYRUVATE	DLD	1738	ENSG00000091140	DLD	1738	ENSG00000091140	M22370	The chemical reactions and pathways resulting in the formation of acetyl-CoA from pyruvate. [GOC:dph	GOC:go_curators	GOC:tb]
C5	GO:BP	GOBP_ACETYL_COA_BIOSYNTHETIC_PROCESS_FROM_PYRUVATE	MPC2	25874	ENSG00000143158	MPC2	25874	ENSG00000143158	M22370	The chemical reactions and pathways resulting in the formation of acetyl-CoA from pyruvate. [GOC:dph	GOC:go_curators	GOC:tb]
C5	GO:BP	GOBP_ACETYL_COA_BIOSYNTHETIC_PROCESS_FROM_PYRUVATE	PDHA1	5160	ENSG00000131828	PDHA1	5160	ENSG00000131828	M22370	The chemical reactions and pathways resulting in the formation of acetyl-CoA from pyruvate. [GOC:dph	GOC:go_curators	GOC:tb]
C5	GO:BP	GOBP_ACETYL_COA_BIOSYNTHETIC_PROCESS_FROM_PYRUVATE	PDHB	5162	ENSG00000168291	PDHB	5162	ENSG00000168291	M22370	The chemical reactions and pathways resulting in the formation of acetyl-CoA from pyruvate. [GOC:dph	GOC:go_curators	GOC:tb]
C5	GO:BP	GOBP_ACETYL_COA_BIOSYNTHETIC_PROCESS_FROM_PYRUVATE	PDHX	8050	ENSG00000110435	PDHX	8050	ENSG00000110435	M22370	The chemical reactions and pathways resulting in the formation of acetyl-CoA from pyruvate. [GOC:dph	GOC:go_curators	GOC:tb]
C5	GO:BP	GOBP_ACETYL_COA_BIOSYNTHETIC_PROCESS_FROM_PYRUVATE	PDK1	5163	ENSG00000152256	PDK1	5163	ENSG00000152256	M22370	The chemical reactions and pathways resulting in the formation of acetyl-CoA from pyruvate. [GOC:dph	GOC:go_curators	GOC:tb]
C5	GO:BP	GOBP_ACETYL_COA_BIOSYNTHETIC_PROCESS_FROM_PYRUVATE	PDK2	5164	ENSG00000005882	PDK2	5164	ENSG00000005882	M22370	The chemical reactions and pathways resulting in the formation of acetyl-CoA from pyruvate. [GOC:dph	GOC:go_curators	GOC:tb]
C5	GO:BP	GOBP_ACETYL_COA_BIOSYNTHETIC_PROCESS_FROM_PYRUVATE	PDK3	5165	ENSG00000067992	PDK3	5165	ENSG00000067992	M22370	The chemical reactions and pathways resulting in the formation of acetyl-CoA from pyruvate. [GOC:dph	GOC:go_curators	GOC:tb]
C5	GO:BP	GOBP_ACETYL_COA_BIOSYNTHETIC_PROCESS_FROM_PYRUVATE	PDK4	5166	ENSG00000004799	PDK4	5166	ENSG00000004799	M22370	The chemical reactions and pathways resulting in the formation of acetyl-CoA from pyruvate. [GOC:dph	GOC:go_curators	GOC:tb]
C5	GO:BP	GOBP_ACTIVATION_OF_CYSTEINE_TYPE_ENDOPEPTIDASE_ACTIVITY_INVOLVED_IN_APOPTOTIC_PROCESS_BY_CYTOCHROME_C	APAF1	317	ENSG00000120868	APAF1	317	ENSG00000120868	M22557	Any process that initiates the activity of the inactive enzyme cysteine-type endopeptidase in the context of an apoptotic process and is mediated by cytochrome c. [GOC:dph	GOC:jl	GOC:mtg_apoptosis	GOC:tb	PMID:14744432	Wikipedia:Caspase]
C5	GO:BP	GOBP_ACTIVATION_OF_CYSTEINE_TYPE_ENDOPEPTIDASE_ACTIVITY_INVOLVED_IN_APOPTOTIC_PROCESS_BY_CYTOCHROME_C	BAK1	578	ENSG00000030110	BAK1	578	ENSG00000030110	M22557	Any process that initiates the activity of the inactive enzyme cysteine-type endopeptidase in the context of an apoptotic process and is mediated by cytochrome c. [GOC:dph	GOC:jl	GOC:mtg_apoptosis	GOC:tb	PMID:14744432	Wikipedia:Caspase]
C5	GO:BP	GOBP_ACTIVATION_OF_CYSTEINE_TYPE_ENDOPEPTIDASE_ACTIVITY_INVOLVED_IN_APOPTOTIC_PROCESS_BY_CYTOCHROME_C	BAX	581	ENSG00000087088	BAX	581	ENSG00000087088	M22557	Any process that initiates the activity of the inactive enzyme cysteine-type endopeptidase in the context of an apoptotic process and is mediated by cytochrome c. [GOC:dph	GOC:jl	GOC:mtg_apoptosis	GOC:tb	PMID:14744432	Wikipedia:Caspase]
C5	GO:BP	GOBP_ACTIVATION_OF_CYSTEINE_TYPE_ENDOPEPTIDASE_ACTIVITY_INVOLVED_IN_APOPTOTIC_PROCESS_BY_CYTOCHROME_C	CASP9	842	ENSG00000132906	CASP9	842	ENSG00000132906	M22557	Any process that initiates the activity of the inactive enzyme cysteine-type endopeptidase in the context of an apoptotic process and is mediated by cytochrome c. [GOC:dph	GOC:jl	GOC:mtg_apoptosis	GOC:tb	PMID:14744432	Wikipedia:Caspase]
C5	GO:BP	GOBP_ACTIVATION_OF_CYSTEINE_TYPE_ENDOPEPTIDASE_ACTIVITY_INVOLVED_IN_APOPTOTIC_PROCESS_BY_CYTOCHROME_C	CYCS	54205	ENSG00000172115	CYCS	54205	ENSG00000172115	M22557	Any process that initiates the activity of the inactive enzyme cysteine-type endopeptidase in the context of an apoptotic process and is mediated by cytochrome c. [GOC:dph	GOC:jl	GOC:mtg_apoptosis	GOC:tb	PMID:14744432	Wikipedia:Caspase]
C5	GO:BP	GOBP_ACTIVATION_OF_CYSTEINE_TYPE_ENDOPEPTIDASE_ACTIVITY_INVOLVED_IN_APOPTOTIC_PROCESS_BY_CYTOCHROME_C	DIABLO	56616	ENSG00000184047	DIABLO	56616	ENSG00000184047	M22557	Any process that initiates the activity of the inactive enzyme cysteine-type endopeptidase in the context of an apoptotic process and is mediated by cytochrome c. [GOC:dph	GOC:jl	GOC:mtg_apoptosis	GOC:tb	PMID:14744432	Wikipedia:Caspase]
C5	GO:BP	GOBP_ANGIOGENESIS_INVOLVED_IN_CORONARY_VASCULAR_MORPHOGENESIS	ACE	1636	ENSG00000159640	ACE	1636	ENSG00000159640	M42882	Blood vessel formation in the heart when new vessels emerge from the proliferation of pre-existing blood vessels. [GOC:mtg_heart]
C5	GO:BP	GOBP_ANGIOGENESIS_INVOLVED_IN_CORONARY_VASCULAR_MORPHOGENESIS	FGF2	2247	ENSG00000138685	FGF2	2247	ENSG00000138685	M42882	Blood vessel formation in the heart when new vessels emerge from the proliferation of pre-existing blood vessels. [GOC:mtg_heart]
C5	GO:BP	GOBP_ANGIOGENESIS_INVOLVED_IN_CORONARY_VASCULAR_MORPHOGENESIS	NRP1	8829	ENSG00000099250	NRP1	8829	ENSG00000099250	M42882	Blood vessel formation in the heart when new vessels emerge from the proliferation of pre-existing blood vessels. [GOC:mtg_heart]
C5	GO:BP	GOBP_ANGIOGENESIS_INVOLVED_IN_CORONARY_VASCULAR_MORPHOGENESIS	PDGFRB	5159	ENSG00000113721	PDGFRB	5159	ENSG00000113721	M42882	Blood vessel formation in the heart when new vessels emerge from the proliferation of pre-existing blood vessels. [GOC:mtg_heart]
C5	GO:BP	GOBP_ANGIOGENESIS_INVOLVED_IN_CORONARY_VASCULAR_MORPHOGENESIS	TGFBR1	7046	ENSG00000106799	TGFBR1	7046	ENSG00000106799	M42882	Blood vessel formation in the heart when new vessels emerge from the proliferation of pre-existing blood vessels. [GOC:mtg_heart]
C5	GO:BP	GOBP_ARTERIAL_ENDOTHELIAL_CELL_DIFFERENTIATION	DLL1	28514	ENSG00000198719	DLL1	28514	ENSG00000198719	M24226	The process in which a relatively unspecialized endothelial cell acquires specialized features of an arterial endothelial cell	a thin flattened cell that lines the inside surfaces of arteries. [GOC:dph	GOC:sdb_2009	GOC:tb]
C5	GO:BP	GOBP_ARTERIAL_ENDOTHELIAL_CELL_DIFFERENTIATION	HEY1	23462	ENSG00000164683	HEY1	23462	ENSG00000164683	M24226	The process in which a relatively unspecialized endothelial cell acquires specialized features of an arterial endothelial cell	a thin flattened cell that lines the inside surfaces of arteries. [GOC:dph	GOC:sdb_2009	GOC:tb]
C5	GO:BP	GOBP_ARTERIAL_ENDOTHELIAL_CELL_DIFFERENTIATION	HEY2	23493	ENSG00000135547	HEY2	23493	ENSG00000135547	M24226	The process in which a relatively unspecialized endothelial cell acquires specialized features of an arterial endothelial cell	a thin flattened cell that lines the inside surfaces of arteries. [GOC:dph	GOC:sdb_2009	GOC:tb]
C5	GO:BP	GOBP_ARTERIAL_ENDOTHELIAL_CELL_DIFFERENTIATION	NOTCH1	4851	ENSG00000148400	NOTCH1	4851	ENSG00000148400	M24226	The process in which a relatively unspecialized endothelial cell acquires specialized features of an arterial endothelial cell	a thin flattened cell that lines the inside surfaces of arteries. [GOC:dph	GOC:sdb_2009	GOC:tb]
C5	GO:BP	GOBP_ARTERIAL_ENDOTHELIAL_CELL_DIFFERENTIATION	RBPJ	3516	ENSG00000168214	RBPJ	3516	ENSG00000168214	M24226	The process in which a relatively unspecialized endothelial cell acquires specialized features of an arterial endothelial cell	a thin flattened cell that lines the inside surfaces of arteries. [GOC:dph	GOC:sdb_2009	GOC:tb]
C5	GO:BP	GOBP_ARTERIAL_ENDOTHELIAL_CELL_DIFFERENTIATION	TMEM100	55273	ENSG00000166292	TMEM100	55273	ENSG00000166292	M24226	The process in which a relatively unspecialized endothelial cell acquires specialized features of an arterial endothelial cell	a thin flattened cell that lines the inside surfaces of arteries. [GOC:dph	GOC:sdb_2009	GOC:tb]
C5	GO:BP	GOBP_CELL_CYCLE_DNA_REPLICATION_INITIATION	GINS3	64785	ENSG00000181938	GINS3	64785	ENSG00000181938	M34297	Any DNA replication initiation that is involved in cell cycle DNA replication. [GOC:mtg_cell_cycle	GOC:TermGenie]
C5	GO:BP	GOBP_CELL_CYCLE_DNA_REPLICATION_INITIATION	MCM2	4171	ENSG00000073111	MCM2	4171	ENSG00000073111	M34297	Any DNA replication initiation that is involved in cell cycle DNA replication. [GOC:mtg_cell_cycle	GOC:TermGenie]
C5	GO:BP	GOBP_CELL_CYCLE_DNA_REPLICATION_INITIATION	MCM3	4172	ENSG00000112118	MCM3	4172	ENSG00000112118	M34297	Any DNA replication initiation that is involved in cell cycle DNA replication. [GOC:mtg_cell_cycle	GOC:TermGenie]
C5	GO:BP	GOBP_CELL_CYCLE_DNA_REPLICATION_INITIATION	MCM4	4173	ENSG00000104738	MCM4	4173	ENSG00000104738	M34297	Any DNA replication initiation that is involved in cell cycle DNA replication. [GOC:mtg_cell_cycle	GOC:TermGenie]
C5	GO:BP	GOBP_CELL_CYCLE_DNA_REPLICATION_INITIATION	POLA1	5422	ENSG00000101868	POLA1	5422	ENSG00000101868	M34297	Any DNA replication initiation that is involved in cell cycle DNA replication. [GOC:mtg_cell_cycle	GOC:TermGenie]
C5	GO:BP	GOBP_DNA_STRAND_ELONGATION_INVOLVED_IN_DNA_REPLICATION	GINS1	9837	ENSG00000101003	GINS1	9837	ENSG00000101003	M11000	The process in which an existing DNA strand is extended by activities including the addition of nucleotides to the 3' end of the strand	complementary to an existing template	as part of DNA replication. [GOC:mah	ISBN:071673706X	ISBN:0815316194]
C5	GO:BP	GOBP_DNA_STRAND_ELONGATION_INVOLVED_IN_DNA_REPLICATION	LIG1	3978	ENSG00000105486	LIG1	3978	ENSG00000105486	M11000	The process in which an existing DNA strand is extended by activities including the addition of nucleotides to the 3' end of the strand	complementary to an existing template	as part of DNA replication. [GOC:mah	ISBN:071673706X	ISBN:0815316194]
C5	GO:BP	GOBP_DNA_STRAND_ELONGATION_INVOLVED_IN_DNA_REPLICATION	LIG3	3980	ENSG00000005156	LIG3	3980	ENSG00000005156	M11000	The process in which an existing DNA strand is extended by activities including the addition of nucleotides to the 3' end of the strand	complementary to an existing template	as part of DNA replication. [GOC:mah	ISBN:071673706X	ISBN:0815316194]
C5	GO:BP	GOBP_DNA_STRAND_ELONGATION_INVOLVED_IN_DNA_REPLICATION	MCM3	4172	ENSG00000112118	MCM3	4172	ENSG00000112118	M11000	The process in which an existing DNA strand is extended by activities including the addition of nucleotides to the 3' end of the strand	complementary to an existing template	as part of DNA replication. [GOC:mah	ISBN:071673706X	ISBN:0815316194]
C5	GO:BP	GOBP_DNA_STRAND_ELONGATION_INVOLVED_IN_DNA_REPLICATION	MCM4	4173	ENSG00000104738	MCM4	4173	ENSG00000104738	M11000	The process in which an existing DNA strand is extended by activities including the addition of nucleotides to the 3' end of the strand	complementary to an existing template	as part of DNA replication. [GOC:mah	ISBN:071673706X	ISBN:0815316194]
C5	GO:BP	GOBP_DNA_STRAND_ELONGATION_INVOLVED_IN_DNA_REPLICATION	MCM7	4176	ENSG00000166508	MCM7	4176	ENSG00000166508	M11000	The process in which an existing DNA strand is extended by activities including the addition of nucleotides to the 3' end of the strand	complementary to an existing template	as part of DNA replication. [GOC:mah	ISBN:071673706X	ISBN:0815316194]
C5	GO:BP	GOBP_DNA_STRAND_ELONGATION_INVOLVED_IN_DNA_REPLICATION	PCNA	5111	ENSG00000132646	PCNA	5111	ENSG00000132646	M11000	The process in which an existing DNA strand is extended by activities including the addition of nucleotides to the 3' end of the strand	complementary to an existing template	as part of DNA replication. [GOC:mah	ISBN:071673706X	ISBN:0815316194]
C5	GO:BP	GOBP_DNA_STRAND_ELONGATION_INVOLVED_IN_DNA_REPLICATION	POLA1	5422	ENSG00000101868	POLA1	5422	ENSG00000101868	M11000	The process in which an existing DNA strand is extended by activities including the addition of nucleotides to the 3' end of the strand	complementary to an existing template	as part of DNA replication. [GOC:mah	ISBN:071673706X	ISBN:0815316194]
C5	GO:BP	GOBP_DNA_STRAND_ELONGATION_INVOLVED_IN_DNA_REPLICATION	POLD2	5425	ENSG00000106628	POLD2	5425	ENSG00000106628	M11000	The process in which an existing DNA strand is extended by activities including the addition of nucleotides to the 3' end of the strand	complementary to an existing template	as part of DNA replication. [GOC:mah	ISBN:071673706X	ISBN:0815316194]
C5	GO:BP	GOBP_DNA_STRAND_ELONGATION_INVOLVED_IN_DNA_REPLICATION	POLD3	10714	ENSG00000077514	POLD3	10714	ENSG00000077514	M11000	The process in which an existing DNA strand is extended by activities including the addition of nucleotides to the 3' end of the strand	complementary to an existing template	as part of DNA replication. [GOC:mah	ISBN:071673706X	ISBN:0815316194]
C5	GO:BP	GOBP_DNA_STRAND_ELONGATION_INVOLVED_IN_DNA_REPLICATION	POLE	5426	ENSG00000177084	POLE	5426	ENSG00000177084	M11000	The process in which an existing DNA strand is extended by activities including the addition of nucleotides to the 3' end of the strand	complementary to an existing template	as part of DNA replication. [GOC:mah	ISBN:071673706X	ISBN:0815316194]
C5	GO:BP	GOBP_DNA_STRAND_ELONGATION_INVOLVED_IN_DNA_REPLICATION	RFC3	5983	ENSG00000133119	RFC3	5983	ENSG00000133119	M11000	The process in which an existing DNA strand is extended by activities including the addition of nucleotides to the 3' end of the strand	complementary to an existing template	as part of DNA replication. [GOC:mah	ISBN:071673706X	ISBN:0815316194]
C5	GO:BP	GOBP_DNA_STRAND_ELONGATION_INVOLVED_IN_DNA_REPLICATION	RFC4	5984	ENSG00000163918	RFC4	5984	ENSG00000163918	M11000	The process in which an existing DNA strand is extended by activities including the addition of nucleotides to the 3' end of the strand	complementary to an existing template	as part of DNA replication. [GOC:mah	ISBN:071673706X	ISBN:0815316194]
C5	GO:BP	GOBP_DOUBLE_STRAND_BREAK_REPAIR_VIA_BREAK_INDUCED_REPLICATION	CDC45	8318	ENSG00000093009	CDC45	8318	ENSG00000093009	M22158	The error-free repair of a double-strand break in DNA in which the centromere-proximal end of a broken chromosome searches for a homologous region in an intact chromosome. DNA synthesis initiates from the 3' end of the invading DNA strand	using the intact chromosome as the template	and progresses to the end of the chromosome. [GOC:elh	PMID:10357855]
C5	GO:BP	GOBP_DOUBLE_STRAND_BREAK_REPAIR_VIA_BREAK_INDUCED_REPLICATION	CDC7	8317	ENSG00000097046	CDC7	8317	ENSG00000097046	M22158	The error-free repair of a double-strand break in DNA in which the centromere-proximal end of a broken chromosome searches for a homologous region in an intact chromosome. DNA synthesis initiates from the 3' end of the invading DNA strand	using the intact chromosome as the template	and progresses to the end of the chromosome. [GOC:elh	PMID:10357855]
C5	GO:BP	GOBP_DOUBLE_STRAND_BREAK_REPAIR_VIA_BREAK_INDUCED_REPLICATION	GINS2	51659	ENSG00000131153	GINS2	51659	ENSG00000131153	M22158	The error-free repair of a double-strand break in DNA in which the centromere-proximal end of a broken chromosome searches for a homologous region in an intact chromosome. DNA synthesis initiates from the 3' end of the invading DNA strand	using the intact chromosome as the template	and progresses to the end of the chromosome. [GOC:elh	PMID:10357855]
C5	GO:BP	GOBP_DOUBLE_STRAND_BREAK_REPAIR_VIA_BREAK_INDUCED_REPLICATION	GINS4	84296	ENSG00000147536	GINS4	84296	ENSG00000147536	M22158	The error-free repair of a double-strand break in DNA in which the centromere-proximal end of a broken chromosome searches for a homologous region in an intact chromosome. DNA synthesis initiates from the 3' end of the invading DNA strand	using the intact chromosome as the template	and progresses to the end of the chromosome. [GOC:elh	PMID:10357855]
C5	GO:BP	GOBP_DOUBLE_STRAND_BREAK_REPAIR_VIA_BREAK_INDUCED_REPLICATION	MCM2	4171	ENSG00000073111	MCM2	4171	ENSG00000073111	M22158	The error-free repair of a double-strand break in DNA in which the centromere-proximal end of a broken chromosome searches for a homologous region in an intact chromosome. DNA synthesis initiates from the 3' end of the invading DNA strand	using the intact chromosome as the template	and progresses to the end of the chromosome. [GOC:elh	PMID:10357855]
C5	GO:BP	GOBP_DOUBLE_STRAND_BREAK_REPAIR_VIA_BREAK_INDUCED_REPLICATION	MCM3	4172	ENSG00000112118	MCM3	4172	ENSG00000112118	M22158	The error-free repair of a double-strand break in DNA in which the centromere-proximal end of a broken chromosome searches for a homologous region in an intact chromosome. DNA synthesis initiates from the 3' end of the invading DNA strand	using the intact chromosome as the template	and progresses to the end of the chromosome. [GOC:elh	PMID:10357855]
C5	GO:BP	GOBP_DOUBLE_STRAND_BREAK_REPAIR_VIA_BREAK_INDUCED_REPLICATION	MCM4	4173	ENSG00000104738	MCM4	4173	ENSG00000104738	M22158	The error-free repair of a double-strand break in DNA in which the centromere-proximal end of a broken chromosome searches for a homologous region in an intact chromosome. DNA synthesis initiates from the 3' end of the invading DNA strand	using the intact chromosome as the template	and progresses to the end of the chromosome. [GOC:elh	PMID:10357855]
C5	GO:BP	GOBP_DOUBLE_STRAND_BREAK_REPAIR_VIA_BREAK_INDUCED_REPLICATION	MCM5	4174	ENSG00000100297	MCM5	4174	ENSG00000100297	M22158	The error-free repair of a double-strand break in DNA in which the centromere-proximal end of a broken chromosome searches for a homologous region in an intact chromosome. DNA synthesis initiates from the 3' end of the invading DNA strand	using the intact chromosome as the template	and progresses to the end of the chromosome. [GOC:elh	PMID:10357855]
C5	GO:BP	GOBP_DOUBLE_STRAND_BREAK_REPAIR_VIA_BREAK_INDUCED_REPLICATION	MCM6	4175	ENSG00000076003	MCM6	4175	ENSG00000076003	M22158	The error-free repair of a double-strand break in DNA in which the centromere-proximal end of a broken chromosome searches for a homologous region in an intact chromosome. DNA synthesis initiates from the 3' end of the invading DNA strand	using the intact chromosome as the template	and progresses to the end of the chromosome. [GOC:elh	PMID:10357855]
C5	GO:BP	GOBP_DOUBLE_STRAND_BREAK_REPAIR_VIA_BREAK_INDUCED_REPLICATION	MCM7	4176	ENSG00000166508	MCM7	4176	ENSG00000166508	M22158	The error-free repair of a double-strand break in DNA in which the centromere-proximal end of a broken chromosome searches for a homologous region in an intact chromosome. DNA synthesis initiates from the 3' end of the invading DNA strand	using the intact chromosome as the template	and progresses to the end of the chromosome. [GOC:elh	PMID:10357855]
C5	GO:BP	GOBP_ENDOCARDIAL_CUSHION_TO_MESENCHYMAL_TRANSITION	ACVRL1	94	ENSG00000139567	ACVRL1	94	ENSG00000139567	M42957	A transition where an endocardial cushion cell loses apical/basolateral polarity	severs intercellular adhesive junctions	degrades basement membrane components and becomes a migratory mesenchymal cell. [GOC:dph	GOC:tb]
C5	GO:BP	GOBP_ENDOCARDIAL_CUSHION_TO_MESENCHYMAL_TRANSITION	EFNA1	1942	ENSG00000169242	EFNA1	1942	ENSG00000169242	M42957	A transition where an endocardial cushion cell loses apical/basolateral polarity	severs intercellular adhesive junctions	degrades basement membrane components and becomes a migratory mesenchymal cell. [GOC:dph	GOC:tb]
C5	GO:BP	GOBP_ENDOCARDIAL_CUSHION_TO_MESENCHYMAL_TRANSITION	ENG	2022	ENSG00000106991	ENG	2022	ENSG00000106991	M42957	A transition where an endocardial cushion cell loses apical/basolateral polarity	severs intercellular adhesive junctions	degrades basement membrane components and becomes a migratory mesenchymal cell. [GOC:dph	GOC:tb]
C5	GO:BP	GOBP_ENDOCARDIAL_CUSHION_TO_MESENCHYMAL_TRANSITION	HAS2	3037	ENSG00000170961	HAS2	3037	ENSG00000170961	M42957	A transition where an endocardial cushion cell loses apical/basolateral polarity	severs intercellular adhesive junctions	degrades basement membrane components and becomes a migratory mesenchymal cell. [GOC:dph	GOC:tb]
C5	GO:BP	GOBP_ENDOCARDIAL_CUSHION_TO_MESENCHYMAL_TRANSITION	HEY2	23493	ENSG00000135547	HEY2	23493	ENSG00000135547	M42957	A transition where an endocardial cushion cell loses apical/basolateral polarity	severs intercellular adhesive junctions	degrades basement membrane components and becomes a migratory mesenchymal cell. [GOC:dph	GOC:tb]
C5	GO:BP	GOBP_FATTY_ACID_BETA_OXIDATION_USING_ACYL_COA_DEHYDROGENASE	ACADL	33	ENSG00000115361	ACADL	33	ENSG00000115361	M11873	A fatty acid beta-oxidation pathway in which the initial step of each oxidation cycle	which converts an acyl-CoA to a trans-2-enoyl-CoA	is catalyzed by acyl-CoA dehydrogenase; the electrons removed by oxidation pass through the respiratory chain to oxygen and leave H2O as the product. Fatty acid beta-oxidation begins with the addition of coenzyme A to a fatty acid	and ends when only two or three carbons remain (as acetyl-CoA or propionyl-CoA respectively). [GOC:mah	MetaCyc:FAO-PWY	MetaCyc:PWY-5136]
C5	GO:BP	GOBP_FATTY_ACID_BETA_OXIDATION_USING_ACYL_COA_DEHYDROGENASE	ACADM	34	ENSG00000117054	ACADM	34	ENSG00000117054	M11873	A fatty acid beta-oxidation pathway in which the initial step of each oxidation cycle	which converts an acyl-CoA to a trans-2-enoyl-CoA	is catalyzed by acyl-CoA dehydrogenase; the electrons removed by oxidation pass through the respiratory chain to oxygen and leave H2O as the product. Fatty acid beta-oxidation begins with the addition of coenzyme A to a fatty acid	and ends when only two or three carbons remain (as acetyl-CoA or propionyl-CoA respectively). [GOC:mah	MetaCyc:FAO-PWY	MetaCyc:PWY-5136]
C5	GO:BP	GOBP_FATTY_ACID_BETA_OXIDATION_USING_ACYL_COA_DEHYDROGENASE	ACADS	35	ENSG00000122971	ACADS	35	ENSG00000122971	M11873	A fatty acid beta-oxidation pathway in which the initial step of each oxidation cycle	which converts an acyl-CoA to a trans-2-enoyl-CoA	is catalyzed by acyl-CoA dehydrogenase; the electrons removed by oxidation pass through the respiratory chain to oxygen and leave H2O as the product. Fatty acid beta-oxidation begins with the addition of coenzyme A to a fatty acid	and ends when only two or three carbons remain (as acetyl-CoA or propionyl-CoA respectively). [GOC:mah	MetaCyc:FAO-PWY	MetaCyc:PWY-5136]
C5	GO:BP	GOBP_FATTY_ACID_BETA_OXIDATION_USING_ACYL_COA_DEHYDROGENASE	ACADVL	37	ENSG00000072778	ACADVL	37	ENSG00000072778	M11873	A fatty acid beta-oxidation pathway in which the initial step of each oxidation cycle	which converts an acyl-CoA to a trans-2-enoyl-CoA	is catalyzed by acyl-CoA dehydrogenase; the electrons removed by oxidation pass through the respiratory chain to oxygen and leave H2O as the product. Fatty acid beta-oxidation begins with the addition of coenzyme A to a fatty acid	and ends when only two or three carbons remain (as acetyl-CoA or propionyl-CoA respectively). [GOC:mah	MetaCyc:FAO-PWY	MetaCyc:PWY-5136]
C5	GO:BP	GOBP_FATTY_ACID_BETA_OXIDATION_USING_ACYL_COA_DEHYDROGENASE	ETFA	2108	ENSG00000140374	ETFA	2108	ENSG00000140374	M11873	A fatty acid beta-oxidation pathway in which the initial step of each oxidation cycle	which converts an acyl-CoA to a trans-2-enoyl-CoA	is catalyzed by acyl-CoA dehydrogenase; the electrons removed by oxidation pass through the respiratory chain to oxygen and leave H2O as the product. Fatty acid beta-oxidation begins with the addition of coenzyme A to a fatty acid	and ends when only two or three carbons remain (as acetyl-CoA or propionyl-CoA respectively). [GOC:mah	MetaCyc:FAO-PWY	MetaCyc:PWY-5136]
C5	GO:BP	GOBP_FATTY_ACID_BETA_OXIDATION_USING_ACYL_COA_DEHYDROGENASE	ETFB	2109	ENSG00000105379	ETFB	2109	ENSG00000105379	M11873	A fatty acid beta-oxidation pathway in which the initial step of each oxidation cycle	which converts an acyl-CoA to a trans-2-enoyl-CoA	is catalyzed by acyl-CoA dehydrogenase; the electrons removed by oxidation pass through the respiratory chain to oxygen and leave H2O as the product. Fatty acid beta-oxidation begins with the addition of coenzyme A to a fatty acid	and ends when only two or three carbons remain (as acetyl-CoA or propionyl-CoA respectively). [GOC:mah	MetaCyc:FAO-PWY	MetaCyc:PWY-5136]
C5	GO:BP	GOBP_FATTY_ACID_BETA_OXIDATION_USING_ACYL_COA_DEHYDROGENASE	ETFBKMT	254013	ENSG00000139160	ETFBKMT	254013	ENSG00000139160	M11873	A fatty acid beta-oxidation pathway in which the initial step of each oxidation cycle	which converts an acyl-CoA to a trans-2-enoyl-CoA	is catalyzed by acyl-CoA dehydrogenase; the electrons removed by oxidation pass through the respiratory chain to oxygen and leave H2O as the product. Fatty acid beta-oxidation begins with the addition of coenzyme A to a fatty acid	and ends when only two or three carbons remain (as acetyl-CoA or propionyl-CoA respectively). [GOC:mah	MetaCyc:FAO-PWY	MetaCyc:PWY-5136]
C5	GO:BP	GOBP_FATTY_ACID_BETA_OXIDATION_USING_ACYL_COA_DEHYDROGENASE	ETFDH	2110	ENSG00000171503	ETFDH	2110	ENSG00000171503	M11873	A fatty acid beta-oxidation pathway in which the initial step of each oxidation cycle	which converts an acyl-CoA to a trans-2-enoyl-CoA	is catalyzed by acyl-CoA dehydrogenase; the electrons removed by oxidation pass through the respiratory chain to oxygen and leave H2O as the product. Fatty acid beta-oxidation begins with the addition of coenzyme A to a fatty acid	and ends when only two or three carbons remain (as acetyl-CoA or propionyl-CoA respectively). [GOC:mah	MetaCyc:FAO-PWY	MetaCyc:PWY-5136]
C5	GO:BP	GOBP_FATTY_ACID_BETA_OXIDATION_USING_ACYL_COA_DEHYDROGENASE	GCDH	2639	ENSG00000105607	GCDH	2639	ENSG00000105607	M11873	A fatty acid beta-oxidation pathway in which the initial step of each oxidation cycle	which converts an acyl-CoA to a trans-2-enoyl-CoA	is catalyzed by acyl-CoA dehydrogenase; the electrons removed by oxidation pass through the respiratory chain to oxygen and leave H2O as the product. Fatty acid beta-oxidation begins with the addition of coenzyme A to a fatty acid	and ends when only two or three carbons remain (as acetyl-CoA or propionyl-CoA respectively). [GOC:mah	MetaCyc:FAO-PWY	MetaCyc:PWY-5136]
C5	GO:BP	GOBP_INTERLEUKIN_15_MEDIATED_SIGNALING_PATHWAY	IL15	3600	ENSG00000164136	IL15	3600	ENSG00000164136	M42768	A series of molecular signals initiated by the binding of interleukin-15 to a receptor on the surface of a cell	and ending with regulation of a downstream cellular process	e.g. transcription. [GOC:BHF	GOC:signaling]
C5	GO:BP	GOBP_INTERLEUKIN_15_MEDIATED_SIGNALING_PATHWAY	IL15RA	3601	ENSG00000134470	IL15RA	3601	ENSG00000134470	M42768	A series of molecular signals initiated by the binding of interleukin-15 to a receptor on the surface of a cell	and ending with regulation of a downstream cellular process	e.g. transcription. [GOC:BHF	GOC:signaling]
C5	GO:BP	GOBP_INTERLEUKIN_15_MEDIATED_SIGNALING_PATHWAY	IL2RB	3560	ENSG00000100385	IL2RB	3560	ENSG00000100385	M42768	A series of molecular signals initiated by the binding of interleukin-15 to a receptor on the surface of a cell	and ending with regulation of a downstream cellular process	e.g. transcription. [GOC:BHF	GOC:signaling]
C5	GO:BP	GOBP_INTERLEUKIN_15_MEDIATED_SIGNALING_PATHWAY	IL2RG	3561	ENSG00000147168	IL2RG	3561	ENSG00000147168	M42768	A series of molecular signals initiated by the binding of interleukin-15 to a receptor on the surface of a cell	and ending with regulation of a downstream cellular process	e.g. transcription. [GOC:BHF	GOC:signaling]
C5	GO:BP	GOBP_INTERLEUKIN_15_MEDIATED_SIGNALING_PATHWAY	PLCB1	23236	ENSG00000182621	PLCB1	23236	ENSG00000182621	M42768	A series of molecular signals initiated by the binding of interleukin-15 to a receptor on the surface of a cell	and ending with regulation of a downstream cellular process	e.g. transcription. [GOC:BHF	GOC:signaling]
C5	GO:BP	GOBP_INTERLEUKIN_18_MEDIATED_SIGNALING_PATHWAY	AKT1	207	ENSG00000142208	AKT1	207	ENSG00000142208	M23371	A series of molecular signals initiated by the binding of interleukin-18 to a receptor on the surface of a cell	and ending with regulation of a downstream cellular process	e.g. transcription. [GOC:bf	GOC:BHF	GOC:signaling]
C5	GO:BP	GOBP_INTERLEUKIN_18_MEDIATED_SIGNALING_PATHWAY	IL18	3606	ENSG00000150782	IL18	3606	ENSG00000150782	M23371	A series of molecular signals initiated by the binding of interleukin-18 to a receptor on the surface of a cell	and ending with regulation of a downstream cellular process	e.g. transcription. [GOC:bf	GOC:BHF	GOC:signaling]
C5	GO:BP	GOBP_INTERLEUKIN_18_MEDIATED_SIGNALING_PATHWAY	IL18R1	8809	ENSG00000115604	IL18R1	8809	ENSG00000115604	M23371	A series of molecular signals initiated by the binding of interleukin-18 to a receptor on the surface of a cell	and ending with regulation of a downstream cellular process	e.g. transcription. [GOC:bf	GOC:BHF	GOC:signaling]
C5	GO:BP	GOBP_INTERLEUKIN_18_MEDIATED_SIGNALING_PATHWAY	IL18RAP	8807	ENSG00000115607	IL18RAP	8807	ENSG00000115607	M23371	A series of molecular signals initiated by the binding of interleukin-18 to a receptor on the surface of a cell	and ending with regulation of a downstream cellular process	e.g. transcription. [GOC:bf	GOC:BHF	GOC:signaling]
C5	GO:BP	GOBP_INTERLEUKIN_18_MEDIATED_SIGNALING_PATHWAY	PDGFB	5155	ENSG00000100311	PDGFB	5155	ENSG00000100311	M23371	A series of molecular signals initiated by the binding of interleukin-18 to a receptor on the surface of a cell	and ending with regulation of a downstream cellular process	e.g. transcription. [GOC:bf	GOC:BHF	GOC:signaling]
C5	GO:BP	GOBP_ISOCITRATE_METABOLIC_PROCESS	ACO2	50	ENSG00000100412	ACO2	50	ENSG00000100412	M22374	The chemical reactions and pathways involving isocitrate	the anion of isocitric acid	1-hydroxy-1	2	3-propanetricarboxylic acid. Isocitrate is an important intermediate in the TCA cycle and the glycoxylate cycle. [ISBN:0198506732]
C5	GO:BP	GOBP_ISOCITRATE_METABOLIC_PROCESS	IDH1	3417	ENSG00000138413	IDH1	3417	ENSG00000138413	M22374	The chemical reactions and pathways involving isocitrate	the anion of isocitric acid	1-hydroxy-1	2	3-propanetricarboxylic acid. Isocitrate is an important intermediate in the TCA cycle and the glycoxylate cycle. [ISBN:0198506732]
C5	GO:BP	GOBP_ISOCITRATE_METABOLIC_PROCESS	IDH2	3418	ENSG00000182054	IDH2	3418	ENSG00000182054	M22374	The chemical reactions and pathways involving isocitrate	the anion of isocitric acid	1-hydroxy-1	2	3-propanetricarboxylic acid. Isocitrate is an important intermediate in the TCA cycle and the glycoxylate cycle. [ISBN:0198506732]
C5	GO:BP	GOBP_ISOCITRATE_METABOLIC_PROCESS	IDH3A	3419	ENSG00000166411	IDH3A	3419	ENSG00000166411	M22374	The chemical reactions and pathways involving isocitrate	the anion of isocitric acid	1-hydroxy-1	2	3-propanetricarboxylic acid. Isocitrate is an important intermediate in the TCA cycle and the glycoxylate cycle. [ISBN:0198506732]
C5	GO:BP	GOBP_ISOCITRATE_METABOLIC_PROCESS	IDH3B	3420	ENSG00000101365	IDH3B	3420	ENSG00000101365	M22374	The chemical reactions and pathways involving isocitrate	the anion of isocitric acid	1-hydroxy-1	2	3-propanetricarboxylic acid. Isocitrate is an important intermediate in the TCA cycle and the glycoxylate cycle. [ISBN:0198506732]
C5	GO:BP	GOBP_ISOCITRATE_METABOLIC_PROCESS	IDH3G	3421	ENSG00000067829	IDH3G	3421	ENSG00000067829	M22374	The chemical reactions and pathways involving isocitrate	the anion of isocitric acid	1-hydroxy-1	2	3-propanetricarboxylic acid. Isocitrate is an important intermediate in the TCA cycle and the glycoxylate cycle. [ISBN:0198506732]
C5	GO:BP	GOBP_MITOCHONDRIAL_ACETYL_COA_BIOSYNTHETIC_PROCESS_FROM_PYRUVATE	DLD	1738	ENSG00000091140	DLD	1738	ENSG00000091140	M24305	The chemical reactions and pathways resulting in the formation of acetyl-CoA from pyruvate in the mitochondrion. The process begins with the transport of pyruvate from the cytosol to the mitochondrion where it is subsequently decarboxylated to form acetyl-CoA. [GOC:dph	ISBN:0201090910]
C5	GO:BP	GOBP_MITOCHONDRIAL_ACETYL_COA_BIOSYNTHETIC_PROCESS_FROM_PYRUVATE	MPC2	25874	ENSG00000143158	MPC2	25874	ENSG00000143158	M24305	The chemical reactions and pathways resulting in the formation of acetyl-CoA from pyruvate in the mitochondrion. The process begins with the transport of pyruvate from the cytosol to the mitochondrion where it is subsequently decarboxylated to form acetyl-CoA. [GOC:dph	ISBN:0201090910]
C5	GO:BP	GOBP_MITOCHONDRIAL_ACETYL_COA_BIOSYNTHETIC_PROCESS_FROM_PYRUVATE	PDHA1	5160	ENSG00000131828	PDHA1	5160	ENSG00000131828	M24305	The chemical reactions and pathways resulting in the formation of acetyl-CoA from pyruvate in the mitochondrion. The process begins with the transport of pyruvate from the cytosol to the mitochondrion where it is subsequently decarboxylated to form acetyl-CoA. [GOC:dph	ISBN:0201090910]
C5	GO:BP	GOBP_MITOCHONDRIAL_ACETYL_COA_BIOSYNTHETIC_PROCESS_FROM_PYRUVATE	PDHB	5162	ENSG00000168291	PDHB	5162	ENSG00000168291	M24305	The chemical reactions and pathways resulting in the formation of acetyl-CoA from pyruvate in the mitochondrion. The process begins with the transport of pyruvate from the cytosol to the mitochondrion where it is subsequently decarboxylated to form acetyl-CoA. [GOC:dph	ISBN:0201090910]
C5	GO:BP	GOBP_MITOCHONDRIAL_ACETYL_COA_BIOSYNTHETIC_PROCESS_FROM_PYRUVATE	PDHX	8050	ENSG00000110435	PDHX	8050	ENSG00000110435	M24305	The chemical reactions and pathways resulting in the formation of acetyl-CoA from pyruvate in the mitochondrion. The process begins with the transport of pyruvate from the cytosol to the mitochondrion where it is subsequently decarboxylated to form acetyl-CoA. [GOC:dph	ISBN:0201090910]
C5	GO:BP	GOBP_MITOTIC_DNA_REPLICATION	BCL6	604	ENSG00000113916	BCL6	604	ENSG00000113916	M25124	Any nuclear DNA replication that is involved in a mitotic cell cycle. [GO_REF:0000060	GOC:TermGenie]
C5	GO:BP	GOBP_MITOTIC_DNA_REPLICATION	BRCA2	675	ENSG00000139618	BRCA2	675	ENSG00000139618	M25124	Any nuclear DNA replication that is involved in a mitotic cell cycle. [GO_REF:0000060	GOC:TermGenie]
C5	GO:BP	GOBP_MITOTIC_DNA_REPLICATION	CDC45	8318	ENSG00000093009	CDC45	8318	ENSG00000093009	M25124	Any nuclear DNA replication that is involved in a mitotic cell cycle. [GO_REF:0000060	GOC:TermGenie]
C5	GO:BP	GOBP_MITOTIC_DNA_REPLICATION	GINS1	9837	ENSG00000101003	GINS1	9837	ENSG00000101003	M25124	Any nuclear DNA replication that is involved in a mitotic cell cycle. [GO_REF:0000060	GOC:TermGenie]
C5	GO:BP	GOBP_MITOTIC_DNA_REPLICATION	GINS3	64785	ENSG00000181938	GINS3	64785	ENSG00000181938	M25124	Any nuclear DNA replication that is involved in a mitotic cell cycle. [GO_REF:0000060	GOC:TermGenie]
C5	GO:BP	GOBP_MITOTIC_DNA_REPLICATION	LIG1	3978	ENSG00000105486	LIG1	3978	ENSG00000105486	M25124	Any nuclear DNA replication that is involved in a mitotic cell cycle. [GO_REF:0000060	GOC:TermGenie]
C5	GO:BP	GOBP_MITOTIC_DNA_REPLICATION	MCM2	4171	ENSG00000073111	MCM2	4171	ENSG00000073111	M25124	Any nuclear DNA replication that is involved in a mitotic cell cycle. [GO_REF:0000060	GOC:TermGenie]
C5	GO:BP	GOBP_MITOTIC_DNA_REPLICATION	MCM3	4172	ENSG00000112118	MCM3	4172	ENSG00000112118	M25124	Any nuclear DNA replication that is involved in a mitotic cell cycle. [GO_REF:0000060	GOC:TermGenie]
C5	GO:BP	GOBP_MITOTIC_DNA_REPLICATION	MCM4	4173	ENSG00000104738	MCM4	4173	ENSG00000104738	M25124	Any nuclear DNA replication that is involved in a mitotic cell cycle. [GO_REF:0000060	GOC:TermGenie]
C5	GO:BP	GOBP_MITOTIC_DNA_REPLICATION	MCM6	4175	ENSG00000076003	MCM6	4175	ENSG00000076003	M25124	Any nuclear DNA replication that is involved in a mitotic cell cycle. [GO_REF:0000060	GOC:TermGenie]
C5	GO:BP	GOBP_MITOTIC_DNA_REPLICATION	POLA1	5422	ENSG00000101868	POLA1	5422	ENSG00000101868	M25124	Any nuclear DNA replication that is involved in a mitotic cell cycle. [GO_REF:0000060	GOC:TermGenie]
C5	GO:BP	GOBP_MITOTIC_DNA_REPLICATION	RAD51	5888	ENSG00000051180	RAD51	5888	ENSG00000051180	M25124	Any nuclear DNA replication that is involved in a mitotic cell cycle. [GO_REF:0000060	GOC:TermGenie]
C5	GO:BP	GOBP_NEGATIVE_REGULATION_OF_B_CELL_DIFFERENTIATION	HMGB3	3149	ENSG00000029993	HMGB3	3149	ENSG00000029993	M29191	Any process that stops	prevents	or reduces the frequency	rate or extent of B cell differentiation. [GOC:go_curators]
C5	GO:BP	GOBP_NEGATIVE_REGULATION_OF_B_CELL_DIFFERENTIATION	ID2	3398	ENSG00000115738	ID2	3398	ENSG00000115738	M29191	Any process that stops	prevents	or reduces the frequency	rate or extent of B cell differentiation. [GOC:go_curators]
C5	GO:BP	GOBP_NEGATIVE_REGULATION_OF_B_CELL_DIFFERENTIATION	INHA	3623	ENSG00000123999	INHA	3623	ENSG00000123999	M29191	Any process that stops	prevents	or reduces the frequency	rate or extent of B cell differentiation. [GOC:go_curators]
C5	GO:BP	GOBP_NEGATIVE_REGULATION_OF_B_CELL_DIFFERENTIATION	INHBA	3624	ENSG00000122641	INHBA	3624	ENSG00000122641	M29191	Any process that stops	prevents	or reduces the frequency	rate or extent of B cell differentiation. [GOC:go_curators]
C5	GO:BP	GOBP_NEGATIVE_REGULATION_OF_B_CELL_DIFFERENTIATION	SFRP1	6422	ENSG00000104332	SFRP1	6422	ENSG00000104332	M29191	Any process that stops	prevents	or reduces the frequency	rate or extent of B cell differentiation. [GOC:go_curators]
C5	GO:BP	GOBP_POSITIVE_REGULATION_OF_APOPTOTIC_PROCESS_INVOLVED_IN_DEVELOPMENT	BAX	581	ENSG00000087088	BAX	581	ENSG00000087088	M25280	Any process that activates or increases the frequency	rate or extent of apoptotic process involved in development. [GO_REF:0000058	GOC:TermGenie	PMID:22801495]
C5	GO:BP	GOBP_POSITIVE_REGULATION_OF_APOPTOTIC_PROCESS_INVOLVED_IN_DEVELOPMENT	NOTCH1	4851	ENSG00000148400	NOTCH1	4851	ENSG00000148400	M25280	Any process that activates or increases the frequency	rate or extent of apoptotic process involved in development. [GO_REF:0000058	GOC:TermGenie	PMID:22801495]
C5	GO:BP	GOBP_POSITIVE_REGULATION_OF_APOPTOTIC_PROCESS_INVOLVED_IN_DEVELOPMENT	TNFRSF1A	7132	ENSG00000067182	TNFRSF1A	7132	ENSG00000067182	M25280	Any process that activates or increases the frequency	rate or extent of apoptotic process involved in development. [GO_REF:0000058	GOC:TermGenie	PMID:22801495]
C5	GO:BP	GOBP_POSITIVE_REGULATION_OF_APOPTOTIC_PROCESS_INVOLVED_IN_DEVELOPMENT	TNFRSF1B	7133	ENSG00000028137	TNFRSF1B	7133	ENSG00000028137	M25280	Any process that activates or increases the frequency	rate or extent of apoptotic process involved in development. [GO_REF:0000058	GOC:TermGenie	PMID:22801495]
C5	GO:BP	GOBP_POSITIVE_REGULATION_OF_APOPTOTIC_PROCESS_INVOLVED_IN_DEVELOPMENT	VDR	7421	ENSG00000111424	VDR	7421	ENSG00000111424	M25280	Any process that activates or increases the frequency	rate or extent of apoptotic process involved in development. [GO_REF:0000058	GOC:TermGenie	PMID:22801495]
C5	GO:BP	GOBP_POSITIVE_REGULATION_OF_APOPTOTIC_PROCESS_INVOLVED_IN_MORPHOGENESIS	BAX	581	ENSG00000087088	BAX	581	ENSG00000087088	M43017	Any process that activates or increases the frequency	rate or extent of apoptotic process involved in morphogenesis. [GOC:sart	GOC:TermGenie	PMID:12202035]
C5	GO:BP	GOBP_POSITIVE_REGULATION_OF_APOPTOTIC_PROCESS_INVOLVED_IN_MORPHOGENESIS	NOTCH1	4851	ENSG00000148400	NOTCH1	4851	ENSG00000148400	M43017	Any process that activates or increases the frequency	rate or extent of apoptotic process involved in morphogenesis. [GOC:sart	GOC:TermGenie	PMID:12202035]
C5	GO:BP	GOBP_POSITIVE_REGULATION_OF_APOPTOTIC_PROCESS_INVOLVED_IN_MORPHOGENESIS	TNFRSF1A	7132	ENSG00000067182	TNFRSF1A	7132	ENSG00000067182	M43017	Any process that activates or increases the frequency	rate or extent of apoptotic process involved in morphogenesis. [GOC:sart	GOC:TermGenie	PMID:12202035]
C5	GO:BP	GOBP_POSITIVE_REGULATION_OF_APOPTOTIC_PROCESS_INVOLVED_IN_MORPHOGENESIS	TNFRSF1B	7133	ENSG00000028137	TNFRSF1B	7133	ENSG00000028137	M43017	Any process that activates or increases the frequency	rate or extent of apoptotic process involved in morphogenesis. [GOC:sart	GOC:TermGenie	PMID:12202035]
C5	GO:BP	GOBP_POSITIVE_REGULATION_OF_APOPTOTIC_PROCESS_INVOLVED_IN_MORPHOGENESIS	VDR	7421	ENSG00000111424	VDR	7421	ENSG00000111424	M43017	Any process that activates or increases the frequency	rate or extent of apoptotic process involved in morphogenesis. [GOC:sart	GOC:TermGenie	PMID:12202035]
C5	GO:BP	GOBP_POSITIVE_REGULATION_OF_TRANSCRIPTION_FROM_RNA_POLYMERASE_II_PROMOTER_IN_RESPONSE_TO_HYPOXIA	HIF1A	3091	ENSG00000100644	HIF1A	3091	ENSG00000100644	M24282	Any process that increases the frequency	rate or extent of transcription from an RNA polymerase II promoter as a result of a hypoxia stimulus. [GOC:dph]
C5	GO:BP	GOBP_POSITIVE_REGULATION_OF_TRANSCRIPTION_FROM_RNA_POLYMERASE_II_PROMOTER_IN_RESPONSE_TO_HYPOXIA	NFE2L2	4780	ENSG00000116044	NFE2L2	4780	ENSG00000116044	M24282	Any process that increases the frequency	rate or extent of transcription from an RNA polymerase II promoter as a result of a hypoxia stimulus. [GOC:dph]
C5	GO:BP	GOBP_POSITIVE_REGULATION_OF_TRANSCRIPTION_FROM_RNA_POLYMERASE_II_PROMOTER_IN_RESPONSE_TO_HYPOXIA	NOTCH1	4851	ENSG00000148400	NOTCH1	4851	ENSG00000148400	M24282	Any process that increases the frequency	rate or extent of transcription from an RNA polymerase II promoter as a result of a hypoxia stimulus. [GOC:dph]
C5	GO:BP	GOBP_POSITIVE_REGULATION_OF_TRANSCRIPTION_FROM_RNA_POLYMERASE_II_PROMOTER_IN_RESPONSE_TO_HYPOXIA	RBPJ	3516	ENSG00000168214	RBPJ	3516	ENSG00000168214	M24282	Any process that increases the frequency	rate or extent of transcription from an RNA polymerase II promoter as a result of a hypoxia stimulus. [GOC:dph]
C5	GO:BP	GOBP_POSITIVE_REGULATION_OF_TRANSCRIPTION_FROM_RNA_POLYMERASE_II_PROMOTER_IN_RESPONSE_TO_HYPOXIA	TP53	7157	ENSG00000141510	TP53	7157	ENSG00000141510	M24282	Any process that increases the frequency	rate or extent of transcription from an RNA polymerase II promoter as a result of a hypoxia stimulus. [GOC:dph]
C5	GO:BP	GOBP_POSITIVE_REGULATION_OF_TRANSCRIPTION_FROM_RNA_POLYMERASE_II_PROMOTER_IN_RESPONSE_TO_HYPOXIA	VEGFA	7422	ENSG00000112715	VEGFA	7422	ENSG00000112715	M24282	Any process that increases the frequency	rate or extent of transcription from an RNA polymerase II promoter as a result of a hypoxia stimulus. [GOC:dph]
C5	GO:BP	GOBP_PURINE_NUCLEOSIDE_DIPHOSPHATE_BIOSYNTHETIC_PROCESS	AK1	203	ENSG00000106992	AK1	203	ENSG00000106992	M40356	The chemical reactions and pathways resulting in the formation of purine nucleoside diphosphate	a compound consisting of a purine base linked to a ribose or deoxyribose sugar esterified with diphosphate on the sugar. [GOC:go_curators	ISBN:0198506732]
C5	GO:BP	GOBP_PURINE_NUCLEOSIDE_DIPHOSPHATE_BIOSYNTHETIC_PROCESS	AK2	204	ENSG00000004455	AK2	204	ENSG00000004455	M40356	The chemical reactions and pathways resulting in the formation of purine nucleoside diphosphate	a compound consisting of a purine base linked to a ribose or deoxyribose sugar esterified with diphosphate on the sugar. [GOC:go_curators	ISBN:0198506732]
C5	GO:BP	GOBP_PURINE_NUCLEOSIDE_DIPHOSPHATE_BIOSYNTHETIC_PROCESS	AK3	50808	ENSG00000147853	AK3	50808	ENSG00000147853	M40356	The chemical reactions and pathways resulting in the formation of purine nucleoside diphosphate	a compound consisting of a purine base linked to a ribose or deoxyribose sugar esterified with diphosphate on the sugar. [GOC:go_curators	ISBN:0198506732]
C5	GO:BP	GOBP_PURINE_NUCLEOSIDE_DIPHOSPHATE_BIOSYNTHETIC_PROCESS	AK4	205	ENSG00000162433	AK4	205	ENSG00000162433	M40356	The chemical reactions and pathways resulting in the formation of purine nucleoside diphosphate	a compound consisting of a purine base linked to a ribose or deoxyribose sugar esterified with diphosphate on the sugar. [GOC:go_curators	ISBN:0198506732]
C5	GO:BP	GOBP_PURINE_NUCLEOSIDE_DIPHOSPHATE_BIOSYNTHETIC_PROCESS	GUK1	2987	ENSG00000143774	GUK1	2987	ENSG00000143774	M40356	The chemical reactions and pathways resulting in the formation of purine nucleoside diphosphate	a compound consisting of a purine base linked to a ribose or deoxyribose sugar esterified with diphosphate on the sugar. [GOC:go_curators	ISBN:0198506732]
C5	GO:BP	GOBP_REGULATION_OF_CARDIAC_EPITHELIAL_TO_MESENCHYMAL_TRANSITION	ACVR1	90	ENSG00000115170	ACVR1	90	ENSG00000115170	M24327	Any process that modulates the rate	frequency or extent of cardiac epithelial to mesenchymal transition	a transition where a cardiac epithelial cell loses apical/basolateral polarity	severs intercellular adhesive junctions	degrades basement membrane components and becomes a migratory mesenchymal cell. [GOC:BHF	GOC:rph	PMID:20951801]
C5	GO:BP	GOBP_REGULATION_OF_CARDIAC_EPITHELIAL_TO_MESENCHYMAL_TRANSITION	ENG	2022	ENSG00000106991	ENG	2022	ENSG00000106991	M24327	Any process that modulates the rate	frequency or extent of cardiac epithelial to mesenchymal transition	a transition where a cardiac epithelial cell loses apical/basolateral polarity	severs intercellular adhesive junctions	degrades basement membrane components and becomes a migratory mesenchymal cell. [GOC:BHF	GOC:rph	PMID:20951801]
C5	GO:BP	GOBP_REGULATION_OF_CARDIAC_EPITHELIAL_TO_MESENCHYMAL_TRANSITION	JAG1	182	ENSG00000101384	JAG1	182	ENSG00000101384	M24327	Any process that modulates the rate	frequency or extent of cardiac epithelial to mesenchymal transition	a transition where a cardiac epithelial cell loses apical/basolateral polarity	severs intercellular adhesive junctions	degrades basement membrane components and becomes a migratory mesenchymal cell. [GOC:BHF	GOC:rph	PMID:20951801]
C5	GO:BP	GOBP_REGULATION_OF_CARDIAC_EPITHELIAL_TO_MESENCHYMAL_TRANSITION	NOG	9241	ENSG00000183691	NOG	9241	ENSG00000183691	M24327	Any process that modulates the rate	frequency or extent of cardiac epithelial to mesenchymal transition	a transition where a cardiac epithelial cell loses apical/basolateral polarity	severs intercellular adhesive junctions	degrades basement membrane components and becomes a migratory mesenchymal cell. [GOC:BHF	GOC:rph	PMID:20951801]
C5	GO:BP	GOBP_REGULATION_OF_CARDIAC_EPITHELIAL_TO_MESENCHYMAL_TRANSITION	NOTCH1	4851	ENSG00000148400	NOTCH1	4851	ENSG00000148400	M24327	Any process that modulates the rate	frequency or extent of cardiac epithelial to mesenchymal transition	a transition where a cardiac epithelial cell loses apical/basolateral polarity	severs intercellular adhesive junctions	degrades basement membrane components and becomes a migratory mesenchymal cell. [GOC:BHF	GOC:rph	PMID:20951801]
C5	GO:BP	GOBP_REGULATION_OF_CARDIAC_EPITHELIAL_TO_MESENCHYMAL_TRANSITION	TGFB1	7040	ENSG00000105329	TGFB1	7040	ENSG00000105329	M24327	Any process that modulates the rate	frequency or extent of cardiac epithelial to mesenchymal transition	a transition where a cardiac epithelial cell loses apical/basolateral polarity	severs intercellular adhesive junctions	degrades basement membrane components and becomes a migratory mesenchymal cell. [GOC:BHF	GOC:rph	PMID:20951801]
C5	GO:BP	GOBP_REGULATION_OF_CARDIAC_EPITHELIAL_TO_MESENCHYMAL_TRANSITION	TGFB2	7042	ENSG00000092969	TGFB2	7042	ENSG00000092969	M24327	Any process that modulates the rate	frequency or extent of cardiac epithelial to mesenchymal transition	a transition where a cardiac epithelial cell loses apical/basolateral polarity	severs intercellular adhesive junctions	degrades basement membrane components and becomes a migratory mesenchymal cell. [GOC:BHF	GOC:rph	PMID:20951801]
C5	GO:BP	GOBP_REGULATION_OF_CARDIAC_EPITHELIAL_TO_MESENCHYMAL_TRANSITION	TGFB3	7043	ENSG00000119699	TGFB3	7043	ENSG00000119699	M24327	Any process that modulates the rate	frequency or extent of cardiac epithelial to mesenchymal transition	a transition where a cardiac epithelial cell loses apical/basolateral polarity	severs intercellular adhesive junctions	degrades basement membrane components and becomes a migratory mesenchymal cell. [GOC:BHF	GOC:rph	PMID:20951801]
C5	GO:BP	GOBP_REGULATION_OF_CARDIAC_EPITHELIAL_TO_MESENCHYMAL_TRANSITION	TGFBR1	7046	ENSG00000106799	TGFBR1	7046	ENSG00000106799	M24327	Any process that modulates the rate	frequency or extent of cardiac epithelial to mesenchymal transition	a transition where a cardiac epithelial cell loses apical/basolateral polarity	severs intercellular adhesive junctions	degrades basement membrane components and becomes a migratory mesenchymal cell. [GOC:BHF	GOC:rph	PMID:20951801]
C5	GO:BP	GOBP_REGULATION_OF_DNA_PRIMASE_ACTIVITY	GINS1	9837	ENSG00000101003	GINS1	9837	ENSG00000101003	M43044	Any process that modulates the frequency	rate or extent of DNA primase activity. [GO_REF:0000059	GOC:TermGenie	PMID:14766746]
C5	GO:BP	GOBP_REGULATION_OF_DNA_PRIMASE_ACTIVITY	GINS2	51659	ENSG00000131153	GINS2	51659	ENSG00000131153	M43044	Any process that modulates the frequency	rate or extent of DNA primase activity. [GO_REF:0000059	GOC:TermGenie	PMID:14766746]
C5	GO:BP	GOBP_REGULATION_OF_DNA_PRIMASE_ACTIVITY	GINS3	64785	ENSG00000181938	GINS3	64785	ENSG00000181938	M43044	Any process that modulates the frequency	rate or extent of DNA primase activity. [GO_REF:0000059	GOC:TermGenie	PMID:14766746]
C5	GO:BP	GOBP_REGULATION_OF_DNA_PRIMASE_ACTIVITY	GINS4	84296	ENSG00000147536	GINS4	84296	ENSG00000147536	M43044	Any process that modulates the frequency	rate or extent of DNA primase activity. [GO_REF:0000059	GOC:TermGenie	PMID:14766746]
C5	GO:BP	GOBP_REGULATION_OF_DNA_PRIMASE_ACTIVITY	PRIM2	5558	ENSG00000146143	PRIM2	5558	ENSG00000146143	M43044	Any process that modulates the frequency	rate or extent of DNA primase activity. [GO_REF:0000059	GOC:TermGenie	PMID:14766746]
C5	GO:BP	GOBP_REGULATION_OF_EPITHELIAL_TO_MESENCHYMAL_TRANSITION_INVOLVED_IN_ENDOCARDIAL_CUSHION_FORMATION	ACVR1	90	ENSG00000115170	ACVR1	90	ENSG00000115170	M25311	Any process that modulates the frequency	rate or extent of epithelial to mesenchymal transition involved in endocardial cushion formation. [GO_REF:0000058	GOC:BHF	GOC:rl	GOC:TermGenie	PMID:18718461]
C5	GO:BP	GOBP_REGULATION_OF_EPITHELIAL_TO_MESENCHYMAL_TRANSITION_INVOLVED_IN_ENDOCARDIAL_CUSHION_FORMATION	ENG	2022	ENSG00000106991	ENG	2022	ENSG00000106991	M25311	Any process that modulates the frequency	rate or extent of epithelial to mesenchymal transition involved in endocardial cushion formation. [GO_REF:0000058	GOC:BHF	GOC:rl	GOC:TermGenie	PMID:18718461]
C5	GO:BP	GOBP_REGULATION_OF_EPITHELIAL_TO_MESENCHYMAL_TRANSITION_INVOLVED_IN_ENDOCARDIAL_CUSHION_FORMATION	NOG	9241	ENSG00000183691	NOG	9241	ENSG00000183691	M25311	Any process that modulates the frequency	rate or extent of epithelial to mesenchymal transition involved in endocardial cushion formation. [GO_REF:0000058	GOC:BHF	GOC:rl	GOC:TermGenie	PMID:18718461]
C5	GO:BP	GOBP_REGULATION_OF_EPITHELIAL_TO_MESENCHYMAL_TRANSITION_INVOLVED_IN_ENDOCARDIAL_CUSHION_FORMATION	TGFB1	7040	ENSG00000105329	TGFB1	7040	ENSG00000105329	M25311	Any process that modulates the frequency	rate or extent of epithelial to mesenchymal transition involved in endocardial cushion formation. [GO_REF:0000058	GOC:BHF	GOC:rl	GOC:TermGenie	PMID:18718461]
C5	GO:BP	GOBP_REGULATION_OF_EPITHELIAL_TO_MESENCHYMAL_TRANSITION_INVOLVED_IN_ENDOCARDIAL_CUSHION_FORMATION	TGFB2	7042	ENSG00000092969	TGFB2	7042	ENSG00000092969	M25311	Any process that modulates the frequency	rate or extent of epithelial to mesenchymal transition involved in endocardial cushion formation. [GO_REF:0000058	GOC:BHF	GOC:rl	GOC:TermGenie	PMID:18718461]
C5	GO:BP	GOBP_REGULATION_OF_EPITHELIAL_TO_MESENCHYMAL_TRANSITION_INVOLVED_IN_ENDOCARDIAL_CUSHION_FORMATION	TGFB3	7043	ENSG00000119699	TGFB3	7043	ENSG00000119699	M25311	Any process that modulates the frequency	rate or extent of epithelial to mesenchymal transition involved in endocardial cushion formation. [GO_REF:0000058	GOC:BHF	GOC:rl	GOC:TermGenie	PMID:18718461]
C5	GO:BP	GOBP_REGULATION_OF_EPITHELIAL_TO_MESENCHYMAL_TRANSITION_INVOLVED_IN_ENDOCARDIAL_CUSHION_FORMATION	TGFBR1	7046	ENSG00000106799	TGFBR1	7046	ENSG00000106799	M25311	Any process that modulates the frequency	rate or extent of epithelial to mesenchymal transition involved in endocardial cushion formation. [GO_REF:0000058	GOC:BHF	GOC:rl	GOC:TermGenie	PMID:18718461]
C5	GO:BP	GOBP_REGULATION_OF_LONG_CHAIN_FATTY_ACID_IMPORT_ACROSS_PLASMA_MEMBRANE	ACSL1	2180	ENSG00000151726	ACSL1	2180	ENSG00000151726	M34091	Any process that modulates the rate	frequency or extent of plasma membrane long-chain fatty acid transport. Plasma membrane long-chain fatty acid transport is the directed movement of long-chain fatty acids across the plasma membrane. A long-chain fatty acid is a fatty acid with a chain length between C13 and C22. [GOC:BHF	GOC:dph	GOC:tb]
C5	GO:BP	GOBP_REGULATION_OF_LONG_CHAIN_FATTY_ACID_IMPORT_ACROSS_PLASMA_MEMBRANE	ACSL5	51703	ENSG00000197142	ACSL5	51703	ENSG00000197142	M34091	Any process that modulates the rate	frequency or extent of plasma membrane long-chain fatty acid transport. Plasma membrane long-chain fatty acid transport is the directed movement of long-chain fatty acids across the plasma membrane. A long-chain fatty acid is a fatty acid with a chain length between C13 and C22. [GOC:BHF	GOC:dph	GOC:tb]
C5	GO:BP	GOBP_REGULATION_OF_LONG_CHAIN_FATTY_ACID_IMPORT_ACROSS_PLASMA_MEMBRANE	AKT1	207	ENSG00000142208	AKT1	207	ENSG00000142208	M34091	Any process that modulates the rate	frequency or extent of plasma membrane long-chain fatty acid transport. Plasma membrane long-chain fatty acid transport is the directed movement of long-chain fatty acids across the plasma membrane. A long-chain fatty acid is a fatty acid with a chain length between C13 and C22. [GOC:BHF	GOC:dph	GOC:tb]
C5	GO:BP	GOBP_REGULATION_OF_LONG_CHAIN_FATTY_ACID_IMPORT_ACROSS_PLASMA_MEMBRANE	AKT2	208	ENSG00000105221	AKT2	208	ENSG00000105221	M34091	Any process that modulates the rate	frequency or extent of plasma membrane long-chain fatty acid transport. Plasma membrane long-chain fatty acid transport is the directed movement of long-chain fatty acids across the plasma membrane. A long-chain fatty acid is a fatty acid with a chain length between C13 and C22. [GOC:BHF	GOC:dph	GOC:tb]
C5	GO:BP	GOBP_REGULATION_OF_LONG_CHAIN_FATTY_ACID_IMPORT_ACROSS_PLASMA_MEMBRANE	IRS2	8660	ENSG00000185950	IRS2	8660	ENSG00000185950	M34091	Any process that modulates the rate	frequency or extent of plasma membrane long-chain fatty acid transport. Plasma membrane long-chain fatty acid transport is the directed movement of long-chain fatty acids across the plasma membrane. A long-chain fatty acid is a fatty acid with a chain length between C13 and C22. [GOC:BHF	GOC:dph	GOC:tb]
C5	GO:BP	GOBP_REGULATION_OF_LONG_CHAIN_FATTY_ACID_IMPORT_ACROSS_PLASMA_MEMBRANE	THBS1	7057	ENSG00000137801	THBS1	7057	ENSG00000137801	M34091	Any process that modulates the rate	frequency or extent of plasma membrane long-chain fatty acid transport. Plasma membrane long-chain fatty acid transport is the directed movement of long-chain fatty acids across the plasma membrane. A long-chain fatty acid is a fatty acid with a chain length between C13 and C22. [GOC:BHF	GOC:dph	GOC:tb]
C5	GO:BP	GOBP_REGULATION_OF_LONG_CHAIN_FATTY_ACID_IMPORT_INTO_CELL	ACSL1	2180	ENSG00000151726	ACSL1	2180	ENSG00000151726	M24922	Any process that modulates the frequency	rate or extent of long-chain fatty acid import into a cell. [PMID:28178239]
C5	GO:BP	GOBP_REGULATION_OF_LONG_CHAIN_FATTY_ACID_IMPORT_INTO_CELL	ACSL5	51703	ENSG00000197142	ACSL5	51703	ENSG00000197142	M24922	Any process that modulates the frequency	rate or extent of long-chain fatty acid import into a cell. [PMID:28178239]
C5	GO:BP	GOBP_REGULATION_OF_LONG_CHAIN_FATTY_ACID_IMPORT_INTO_CELL	AKT1	207	ENSG00000142208	AKT1	207	ENSG00000142208	M24922	Any process that modulates the frequency	rate or extent of long-chain fatty acid import into a cell. [PMID:28178239]
C5	GO:BP	GOBP_REGULATION_OF_LONG_CHAIN_FATTY_ACID_IMPORT_INTO_CELL	AKT2	208	ENSG00000105221	AKT2	208	ENSG00000105221	M24922	Any process that modulates the frequency	rate or extent of long-chain fatty acid import into a cell. [PMID:28178239]
C5	GO:BP	GOBP_REGULATION_OF_LONG_CHAIN_FATTY_ACID_IMPORT_INTO_CELL	EPRS1	2058	ENSG00000136628	EPRS1	2058	ENSG00000136628	M24922	Any process that modulates the frequency	rate or extent of long-chain fatty acid import into a cell. [PMID:28178239]
C5	GO:BP	GOBP_REGULATION_OF_LONG_CHAIN_FATTY_ACID_IMPORT_INTO_CELL	IRS2	8660	ENSG00000185950	IRS2	8660	ENSG00000185950	M24922	Any process that modulates the frequency	rate or extent of long-chain fatty acid import into a cell. [PMID:28178239]
C5	GO:BP	GOBP_REGULATION_OF_LONG_CHAIN_FATTY_ACID_IMPORT_INTO_CELL	THBS1	7057	ENSG00000137801	THBS1	7057	ENSG00000137801	M24922	Any process that modulates the frequency	rate or extent of long-chain fatty acid import into a cell. [PMID:28178239]
C5	GO:BP	GOBP_RESPONSE_TO_OZONE	CAT	847	ENSG00000121691	CAT	847	ENSG00000121691	M42661	Any process that results in a change in state or activity of a cell or an organism (in terms of movement	secretion	enzyme production	gene expression	etc.) as a result of a ozone stimulus. [GOC:sm]
C5	GO:BP	GOBP_RESPONSE_TO_OZONE	EDN1	1906	ENSG00000078401	EDN1	1906	ENSG00000078401	M42661	Any process that results in a change in state or activity of a cell or an organism (in terms of movement	secretion	enzyme production	gene expression	etc.) as a result of a ozone stimulus. [GOC:sm]
C5	GO:BP	GOBP_RESPONSE_TO_OZONE	IL1A	3552	ENSG00000115008	IL1A	3552	ENSG00000115008	M42661	Any process that results in a change in state or activity of a cell or an organism (in terms of movement	secretion	enzyme production	gene expression	etc.) as a result of a ozone stimulus. [GOC:sm]
C5	GO:BP	GOBP_RESPONSE_TO_OZONE	SCGB1A1	7356	ENSG00000149021	SCGB1A1	7356	ENSG00000149021	M42661	Any process that results in a change in state or activity of a cell or an organism (in terms of movement	secretion	enzyme production	gene expression	etc.) as a result of a ozone stimulus. [GOC:sm]
C5	GO:BP	GOBP_RESPONSE_TO_OZONE	TACR1	6869	ENSG00000115353	TACR1	6869	ENSG00000115353	M42661	Any process that results in a change in state or activity of a cell or an organism (in terms of movement	secretion	enzyme production	gene expression	etc.) as a result of a ozone stimulus. [GOC:sm]
C5	GO:BP	GOBP_SPERM_EJACULATION	ACVR2A	92	ENSG00000121989	ACVR2A	92	ENSG00000121989	M23555	The expulsion of seminal fluid	thick white fluid containing spermatozoa	from the male genital tract. [GOC:jl	http://www.cogsci.princeton.edu/~wn/]
C5	GO:BP	GOBP_SPERM_EJACULATION	AVPR1A	552	ENSG00000166148	AVPR1A	552	ENSG00000166148	M23555	The expulsion of seminal fluid	thick white fluid containing spermatozoa	from the male genital tract. [GOC:jl	http://www.cogsci.princeton.edu/~wn/]
C5	GO:BP	GOBP_SPERM_EJACULATION	OXT	5020	ENSG00000101405	OXT	5020	ENSG00000101405	M23555	The expulsion of seminal fluid	thick white fluid containing spermatozoa	from the male genital tract. [GOC:jl	http://www.cogsci.princeton.edu/~wn/]
C5	GO:BP	GOBP_SPERM_EJACULATION	OXTR	5021	ENSG00000180914	OXTR	5021	ENSG00000180914	M23555	The expulsion of seminal fluid	thick white fluid containing spermatozoa	from the male genital tract. [GOC:jl	http://www.cogsci.princeton.edu/~wn/]
C5	GO:BP	GOBP_SPERM_EJACULATION	TACR1	6869	ENSG00000115353	TACR1	6869	ENSG00000115353	M23555	The expulsion of seminal fluid	thick white fluid containing spermatozoa	from the male genital tract. [GOC:jl	http://www.cogsci.princeton.edu/~wn/]
C5	GO:BP	GOBP_VASCULAR_ASSOCIATED_SMOOTH_MUSCLE_CELL_DEVELOPMENT	ADM	133	ENSG00000148926	ADM	133	ENSG00000148926	M24737	The process aimed at the progression of a vascular smooth muscle cell over time	from initial commitment of the cell to a specific fate	to the fully functional differentiated cell. A vascular smooth muscle cell is a non-striated	elongated	spindle-shaped cell found lining the blood vessels. [GOC:BHF]
C5	GO:BP	GOBP_VASCULAR_ASSOCIATED_SMOOTH_MUSCLE_CELL_DEVELOPMENT	COMP	1311	ENSG00000105664	COMP	1311	ENSG00000105664	M24737	The process aimed at the progression of a vascular smooth muscle cell over time	from initial commitment of the cell to a specific fate	to the fully functional differentiated cell. A vascular smooth muscle cell is a non-striated	elongated	spindle-shaped cell found lining the blood vessels. [GOC:BHF]
C5	GO:BP	GOBP_VASCULAR_ASSOCIATED_SMOOTH_MUSCLE_CELL_DEVELOPMENT	EFEMP2	30008	ENSG00000172638	EFEMP2	30008	ENSG00000172638	M24737	The process aimed at the progression of a vascular smooth muscle cell over time	from initial commitment of the cell to a specific fate	to the fully functional differentiated cell. A vascular smooth muscle cell is a non-striated	elongated	spindle-shaped cell found lining the blood vessels. [GOC:BHF]
C5	GO:BP	GOBP_VASCULAR_ASSOCIATED_SMOOTH_MUSCLE_CELL_DEVELOPMENT	ENG	2022	ENSG00000106991	ENG	2022	ENSG00000106991	M24737	The process aimed at the progression of a vascular smooth muscle cell over time	from initial commitment of the cell to a specific fate	to the fully functional differentiated cell. A vascular smooth muscle cell is a non-striated	elongated	spindle-shaped cell found lining the blood vessels. [GOC:BHF]
C5	GO:BP	GOBP_VASCULAR_ASSOCIATED_SMOOTH_MUSCLE_CELL_DEVELOPMENT	HES1	3280	ENSG00000114315	HES1	3280	ENSG00000114315	M24737	The process aimed at the progression of a vascular smooth muscle cell over time	from initial commitment of the cell to a specific fate	to the fully functional differentiated cell. A vascular smooth muscle cell is a non-striated	elongated	spindle-shaped cell found lining the blood vessels. [GOC:BHF]
C5	GO:BP	GOBP_VASCULAR_ASSOCIATED_SMOOTH_MUSCLE_CELL_DEVELOPMENT	HEY2	23493	ENSG00000135547	HEY2	23493	ENSG00000135547	M24737	The process aimed at the progression of a vascular smooth muscle cell over time	from initial commitment of the cell to a specific fate	to the fully functional differentiated cell. A vascular smooth muscle cell is a non-striated	elongated	spindle-shaped cell found lining the blood vessels. [GOC:BHF]
C5	GO:BP	GOBP_VASCULAR_ASSOCIATED_SMOOTH_MUSCLE_CELL_DEVELOPMENT	NOTCH1	4851	ENSG00000148400	NOTCH1	4851	ENSG00000148400	M24737	The process aimed at the progression of a vascular smooth muscle cell over time	from initial commitment of the cell to a specific fate	to the fully functional differentiated cell. A vascular smooth muscle cell is a non-striated	elongated	spindle-shaped cell found lining the blood vessels. [GOC:BHF]
C5	GO:BP	GOBP_VASCULAR_ASSOCIATED_SMOOTH_MUSCLE_CELL_DEVELOPMENT	SGCB	6443	ENSG00000163069	SGCB	6443	ENSG00000163069	M24737	The process aimed at the progression of a vascular smooth muscle cell over time	from initial commitment of the cell to a specific fate	to the fully functional differentiated cell. A vascular smooth muscle cell is a non-striated	elongated	spindle-shaped cell found lining the blood vessels. [GOC:BHF]
C5	GO:BP	GOBP_VASCULAR_ASSOCIATED_SMOOTH_MUSCLE_CELL_DEVELOPMENT	VEGFA	7422	ENSG00000112715	VEGFA	7422	ENSG00000112715	M24737	The process aimed at the progression of a vascular smooth muscle cell over time	from initial commitment of the cell to a specific fate	to the fully functional differentiated cell. A vascular smooth muscle cell is a non-striated	elongated	spindle-shaped cell found lining the blood vessels. [GOC:BHF]
C5	GO:CC	GOCC_ALPHA_DNA_POLYMERASE_PRIMASE_COMPLEX	MCM3	4172	ENSG00000112118	MCM3	4172	ENSG00000112118	M25633	A complex of four polypeptides	comprising large and small DNA polymerase alpha subunits and two primase subunits	which are capable of catalyzing the synthesis of an RNA primer on the lagging strand of replicating DNA and the subsequent synthesis of a smal stretch of DNA. The smaller of the two primase subunits alone can catalyze oligoribonucleotide synthesis. [GOC:mah	PMID:11395402	PMID:26975377]
C5	GO:CC	GOCC_ALPHA_DNA_POLYMERASE_PRIMASE_COMPLEX	POLA1	5422	ENSG00000101868	POLA1	5422	ENSG00000101868	M25633	A complex of four polypeptides	comprising large and small DNA polymerase alpha subunits and two primase subunits	which are capable of catalyzing the synthesis of an RNA primer on the lagging strand of replicating DNA and the subsequent synthesis of a smal stretch of DNA. The smaller of the two primase subunits alone can catalyze oligoribonucleotide synthesis. [GOC:mah	PMID:11395402	PMID:26975377]
C5	GO:CC	GOCC_ALPHA_DNA_POLYMERASE_PRIMASE_COMPLEX	POLA2	23649	ENSG00000014138	POLA2	23649	ENSG00000014138	M25633	A complex of four polypeptides	comprising large and small DNA polymerase alpha subunits and two primase subunits	which are capable of catalyzing the synthesis of an RNA primer on the lagging strand of replicating DNA and the subsequent synthesis of a smal stretch of DNA. The smaller of the two primase subunits alone can catalyze oligoribonucleotide synthesis. [GOC:mah	PMID:11395402	PMID:26975377]
C5	GO:CC	GOCC_ALPHA_DNA_POLYMERASE_PRIMASE_COMPLEX	PRIM1	5557	ENSG00000198056	PRIM1	5557	ENSG00000198056	M25633	A complex of four polypeptides	comprising large and small DNA polymerase alpha subunits and two primase subunits	which are capable of catalyzing the synthesis of an RNA primer on the lagging strand of replicating DNA and the subsequent synthesis of a smal stretch of DNA. The smaller of the two primase subunits alone can catalyze oligoribonucleotide synthesis. [GOC:mah	PMID:11395402	PMID:26975377]
C5	GO:CC	GOCC_ALPHA_DNA_POLYMERASE_PRIMASE_COMPLEX	PRIM2	5558	ENSG00000146143	PRIM2	5558	ENSG00000146143	M25633	A complex of four polypeptides	comprising large and small DNA polymerase alpha subunits and two primase subunits	which are capable of catalyzing the synthesis of an RNA primer on the lagging strand of replicating DNA and the subsequent synthesis of a smal stretch of DNA. The smaller of the two primase subunits alone can catalyze oligoribonucleotide synthesis. [GOC:mah	PMID:11395402	PMID:26975377]
C5	GO:CC	GOCC_BCL_2_FAMILY_PROTEIN_COMPLEX	BAK1	578	ENSG00000030110	BAK1	578	ENSG00000030110	M25938	A protein complex that consists of members of the Bcl-2 family of anti- and proapoptotic regulators. Bcl-2 proteins respond to cues from various forms of intracellular stress	such as DNA damage or cytokine deprivation	and interact with opposing family members to determine whether or not the caspase proteolytic cascade should be unleashed. [GOC:so	PMID:14634621]
C5	GO:CC	GOCC_BCL_2_FAMILY_PROTEIN_COMPLEX	BAX	581	ENSG00000087088	BAX	581	ENSG00000087088	M25938	A protein complex that consists of members of the Bcl-2 family of anti- and proapoptotic regulators. Bcl-2 proteins respond to cues from various forms of intracellular stress	such as DNA damage or cytokine deprivation	and interact with opposing family members to determine whether or not the caspase proteolytic cascade should be unleashed. [GOC:so	PMID:14634621]
C5	GO:CC	GOCC_BCL_2_FAMILY_PROTEIN_COMPLEX	BCL2L1	598	ENSG00000171552	BCL2L1	598	ENSG00000171552	M25938	A protein complex that consists of members of the Bcl-2 family of anti- and proapoptotic regulators. Bcl-2 proteins respond to cues from various forms of intracellular stress	such as DNA damage or cytokine deprivation	and interact with opposing family members to determine whether or not the caspase proteolytic cascade should be unleashed. [GOC:so	PMID:14634621]
C5	GO:CC	GOCC_BCL_2_FAMILY_PROTEIN_COMPLEX	BCL2L11	10018	ENSG00000153094	BCL2L11	10018	ENSG00000153094	M25938	A protein complex that consists of members of the Bcl-2 family of anti- and proapoptotic regulators. Bcl-2 proteins respond to cues from various forms of intracellular stress	such as DNA damage or cytokine deprivation	and interact with opposing family members to determine whether or not the caspase proteolytic cascade should be unleashed. [GOC:so	PMID:14634621]
C5	GO:CC	GOCC_BCL_2_FAMILY_PROTEIN_COMPLEX	BCL2L2	599	ENSG00000129473	BCL2L2	599	ENSG00000129473	M25938	A protein complex that consists of members of the Bcl-2 family of anti- and proapoptotic regulators. Bcl-2 proteins respond to cues from various forms of intracellular stress	such as DNA damage or cytokine deprivation	and interact with opposing family members to determine whether or not the caspase proteolytic cascade should be unleashed. [GOC:so	PMID:14634621]
C5	GO:CC	GOCC_BCL_2_FAMILY_PROTEIN_COMPLEX	BIK	638	ENSG00000100290	BIK	638	ENSG00000100290	M25938	A protein complex that consists of members of the Bcl-2 family of anti- and proapoptotic regulators. Bcl-2 proteins respond to cues from various forms of intracellular stress	such as DNA damage or cytokine deprivation	and interact with opposing family members to determine whether or not the caspase proteolytic cascade should be unleashed. [GOC:so	PMID:14634621]
C5	GO:CC	GOCC_BCL_2_FAMILY_PROTEIN_COMPLEX	MCL1	4170	ENSG00000143384	MCL1	4170	ENSG00000143384	M25938	A protein complex that consists of members of the Bcl-2 family of anti- and proapoptotic regulators. Bcl-2 proteins respond to cues from various forms of intracellular stress	such as DNA damage or cytokine deprivation	and interact with opposing family members to determine whether or not the caspase proteolytic cascade should be unleashed. [GOC:so	PMID:14634621]
C5	GO:CC	GOCC_BCL_2_FAMILY_PROTEIN_COMPLEX	PMAIP1	5366	ENSG00000141682	PMAIP1	5366	ENSG00000141682	M25938	A protein complex that consists of members of the Bcl-2 family of anti- and proapoptotic regulators. Bcl-2 proteins respond to cues from various forms of intracellular stress	such as DNA damage or cytokine deprivation	and interact with opposing family members to determine whether or not the caspase proteolytic cascade should be unleashed. [GOC:so	PMID:14634621]
C5	GO:CC	GOCC_BRCA1_C_COMPLEX	BARD1	580	ENSG00000138376	BARD1	580	ENSG00000138376	M43129	A protein complex that contains the BRCA1-BARD1 heterodimer	CtIP and Mre11/Rad50/NBS1 (M/R/N) complex	and binds to DNA at DNA damage sites. BRCA1-C binding ta damaged DNA is required for DNA damage-induced Chk1 phosphorylation and the G2/M transition checkpoint. [GOC:mah	PMID:15485915	PMID:16391231]
C5	GO:CC	GOCC_BRCA1_C_COMPLEX	BRCA1	672	ENSG00000012048	BRCA1	672	ENSG00000012048	M43129	A protein complex that contains the BRCA1-BARD1 heterodimer	CtIP and Mre11/Rad50/NBS1 (M/R/N) complex	and binds to DNA at DNA damage sites. BRCA1-C binding ta damaged DNA is required for DNA damage-induced Chk1 phosphorylation and the G2/M transition checkpoint. [GOC:mah	PMID:15485915	PMID:16391231]
C5	GO:CC	GOCC_BRCA1_C_COMPLEX	MRE11	4361	ENSG00000020922	MRE11	4361	ENSG00000020922	M43129	A protein complex that contains the BRCA1-BARD1 heterodimer	CtIP and Mre11/Rad50/NBS1 (M/R/N) complex	and binds to DNA at DNA damage sites. BRCA1-C binding ta damaged DNA is required for DNA damage-induced Chk1 phosphorylation and the G2/M transition checkpoint. [GOC:mah	PMID:15485915	PMID:16391231]
C5	GO:CC	GOCC_BRCA1_C_COMPLEX	NBN	4683	ENSG00000104320	NBN	4683	ENSG00000104320	M43129	A protein complex that contains the BRCA1-BARD1 heterodimer	CtIP and Mre11/Rad50/NBS1 (M/R/N) complex	and binds to DNA at DNA damage sites. BRCA1-C binding ta damaged DNA is required for DNA damage-induced Chk1 phosphorylation and the G2/M transition checkpoint. [GOC:mah	PMID:15485915	PMID:16391231]
C5	GO:CC	GOCC_BRCA1_C_COMPLEX	RAD50	10111	ENSG00000113522	RAD50	10111	ENSG00000113522	M43129	A protein complex that contains the BRCA1-BARD1 heterodimer	CtIP and Mre11/Rad50/NBS1 (M/R/N) complex	and binds to DNA at DNA damage sites. BRCA1-C binding ta damaged DNA is required for DNA damage-induced Chk1 phosphorylation and the G2/M transition checkpoint. [GOC:mah	PMID:15485915	PMID:16391231]
C5	GO:CC	GOCC_CHROMOSOME_PASSENGER_COMPLEX	AURKA	6790	ENSG00000087586	AURKA	6790	ENSG00000087586	M25761	A eukaryotically conserved protein complex that localizes to kinetochores in early mitosis	the spindle mid-zone in anaphase B and to the telophase midbody. It has been proposed that the passenger complex coordinates various events based on its location to different structures during the course of mitosis. Complex members include the BIR-domain-containing protein Survivin	Aurora kinase	INCENP and Borealin. [GOC:vw	PMID:16824200	PMID:19570910]
C5	GO:CC	GOCC_CHROMOSOME_PASSENGER_COMPLEX	AURKB	9212	ENSG00000178999	AURKB	9212	ENSG00000178999	M25761	A eukaryotically conserved protein complex that localizes to kinetochores in early mitosis	the spindle mid-zone in anaphase B and to the telophase midbody. It has been proposed that the passenger complex coordinates various events based on its location to different structures during the course of mitosis. Complex members include the BIR-domain-containing protein Survivin	Aurora kinase	INCENP and Borealin. [GOC:vw	PMID:16824200	PMID:19570910]
C5	GO:CC	GOCC_CHROMOSOME_PASSENGER_COMPLEX	BIRC5	332	ENSG00000089685	BIRC5	332	ENSG00000089685	M25761	A eukaryotically conserved protein complex that localizes to kinetochores in early mitosis	the spindle mid-zone in anaphase B and to the telophase midbody. It has been proposed that the passenger complex coordinates various events based on its location to different structures during the course of mitosis. Complex members include the BIR-domain-containing protein Survivin	Aurora kinase	INCENP and Borealin. [GOC:vw	PMID:16824200	PMID:19570910]
C5	GO:CC	GOCC_CHROMOSOME_PASSENGER_COMPLEX	CDCA8	55143	ENSG00000134690	CDCA8	55143	ENSG00000134690	M25761	A eukaryotically conserved protein complex that localizes to kinetochores in early mitosis	the spindle mid-zone in anaphase B and to the telophase midbody. It has been proposed that the passenger complex coordinates various events based on its location to different structures during the course of mitosis. Complex members include the BIR-domain-containing protein Survivin	Aurora kinase	INCENP and Borealin. [GOC:vw	PMID:16824200	PMID:19570910]
C5	GO:CC	GOCC_CHROMOSOME_PASSENGER_COMPLEX	INCENP	3619	ENSG00000149503	INCENP	3619	ENSG00000149503	M25761	A eukaryotically conserved protein complex that localizes to kinetochores in early mitosis	the spindle mid-zone in anaphase B and to the telophase midbody. It has been proposed that the passenger complex coordinates various events based on its location to different structures during the course of mitosis. Complex members include the BIR-domain-containing protein Survivin	Aurora kinase	INCENP and Borealin. [GOC:vw	PMID:16824200	PMID:19570910]
C5	GO:CC	GOCC_DNA_REPLICATION_FACTOR_C_COMPLEX	RFC1	5981	ENSG00000035928	RFC1	5981	ENSG00000035928	M25634	A complex that loads the DNA polymerase processivity factor proliferating cell nuclear antigen (PCNA) onto DNA	thereby permitting processive DNA synthesis catalyzed by DNA polymerase. In eukaryotes the complex consists of five polypeptides. [PMID:14614842	PMID:14646196	PMID:16172520]
C5	GO:CC	GOCC_DNA_REPLICATION_FACTOR_C_COMPLEX	RFC2	5982	ENSG00000049541	RFC2	5982	ENSG00000049541	M25634	A complex that loads the DNA polymerase processivity factor proliferating cell nuclear antigen (PCNA) onto DNA	thereby permitting processive DNA synthesis catalyzed by DNA polymerase. In eukaryotes the complex consists of five polypeptides. [PMID:14614842	PMID:14646196	PMID:16172520]
C5	GO:CC	GOCC_DNA_REPLICATION_FACTOR_C_COMPLEX	RFC3	5983	ENSG00000133119	RFC3	5983	ENSG00000133119	M25634	A complex that loads the DNA polymerase processivity factor proliferating cell nuclear antigen (PCNA) onto DNA	thereby permitting processive DNA synthesis catalyzed by DNA polymerase. In eukaryotes the complex consists of five polypeptides. [PMID:14614842	PMID:14646196	PMID:16172520]
C5	GO:CC	GOCC_DNA_REPLICATION_FACTOR_C_COMPLEX	RFC4	5984	ENSG00000163918	RFC4	5984	ENSG00000163918	M25634	A complex that loads the DNA polymerase processivity factor proliferating cell nuclear antigen (PCNA) onto DNA	thereby permitting processive DNA synthesis catalyzed by DNA polymerase. In eukaryotes the complex consists of five polypeptides. [PMID:14614842	PMID:14646196	PMID:16172520]
C5	GO:CC	GOCC_DNA_REPLICATION_FACTOR_C_COMPLEX	RFC5	5985	ENSG00000111445	RFC5	5985	ENSG00000111445	M25634	A complex that loads the DNA polymerase processivity factor proliferating cell nuclear antigen (PCNA) onto DNA	thereby permitting processive DNA synthesis catalyzed by DNA polymerase. In eukaryotes the complex consists of five polypeptides. [PMID:14614842	PMID:14646196	PMID:16172520]
C5	GO:CC	GOCC_DNA_REPLICATION_PREINITIATION_COMPLEX	CDC45	8318	ENSG00000093009	CDC45	8318	ENSG00000093009	M25733	A protein-DNA complex assembled at eukaryotic DNA replication origins immediately prior to the initiation of DNA replication. The preinitiation complex is formed by the assembly of additional proteins onto an existing prereplicative complex. In budding yeast	the additional proteins might include Cdc45p	Sld2p	Sld3p	Dpb11p	DNA polymerases	and others; in fission yeast the GINS complex is present. [GOC:bf	GOC:hjd	GOC:jl	GOC:pr	GOC:rb	GOC:vw	PMID:12694535	PMID:15194812	PMID:17230184]
C5	GO:CC	GOCC_DNA_REPLICATION_PREINITIATION_COMPLEX	GINS1	9837	ENSG00000101003	GINS1	9837	ENSG00000101003	M25733	A protein-DNA complex assembled at eukaryotic DNA replication origins immediately prior to the initiation of DNA replication. The preinitiation complex is formed by the assembly of additional proteins onto an existing prereplicative complex. In budding yeast	the additional proteins might include Cdc45p	Sld2p	Sld3p	Dpb11p	DNA polymerases	and others; in fission yeast the GINS complex is present. [GOC:bf	GOC:hjd	GOC:jl	GOC:pr	GOC:rb	GOC:vw	PMID:12694535	PMID:15194812	PMID:17230184]
C5	GO:CC	GOCC_DNA_REPLICATION_PREINITIATION_COMPLEX	GINS2	51659	ENSG00000131153	GINS2	51659	ENSG00000131153	M25733	A protein-DNA complex assembled at eukaryotic DNA replication origins immediately prior to the initiation of DNA replication. The preinitiation complex is formed by the assembly of additional proteins onto an existing prereplicative complex. In budding yeast	the additional proteins might include Cdc45p	Sld2p	Sld3p	Dpb11p	DNA polymerases	and others; in fission yeast the GINS complex is present. [GOC:bf	GOC:hjd	GOC:jl	GOC:pr	GOC:rb	GOC:vw	PMID:12694535	PMID:15194812	PMID:17230184]
C5	GO:CC	GOCC_DNA_REPLICATION_PREINITIATION_COMPLEX	GINS3	64785	ENSG00000181938	GINS3	64785	ENSG00000181938	M25733	A protein-DNA complex assembled at eukaryotic DNA replication origins immediately prior to the initiation of DNA replication. The preinitiation complex is formed by the assembly of additional proteins onto an existing prereplicative complex. In budding yeast	the additional proteins might include Cdc45p	Sld2p	Sld3p	Dpb11p	DNA polymerases	and others; in fission yeast the GINS complex is present. [GOC:bf	GOC:hjd	GOC:jl	GOC:pr	GOC:rb	GOC:vw	PMID:12694535	PMID:15194812	PMID:17230184]
C5	GO:CC	GOCC_DNA_REPLICATION_PREINITIATION_COMPLEX	GINS4	84296	ENSG00000147536	GINS4	84296	ENSG00000147536	M25733	A protein-DNA complex assembled at eukaryotic DNA replication origins immediately prior to the initiation of DNA replication. The preinitiation complex is formed by the assembly of additional proteins onto an existing prereplicative complex. In budding yeast	the additional proteins might include Cdc45p	Sld2p	Sld3p	Dpb11p	DNA polymerases	and others; in fission yeast the GINS complex is present. [GOC:bf	GOC:hjd	GOC:jl	GOC:pr	GOC:rb	GOC:vw	PMID:12694535	PMID:15194812	PMID:17230184]
C5	GO:CC	GOCC_DNA_REPLICATION_PREINITIATION_COMPLEX	MCM2	4171	ENSG00000073111	MCM2	4171	ENSG00000073111	M25733	A protein-DNA complex assembled at eukaryotic DNA replication origins immediately prior to the initiation of DNA replication. The preinitiation complex is formed by the assembly of additional proteins onto an existing prereplicative complex. In budding yeast	the additional proteins might include Cdc45p	Sld2p	Sld3p	Dpb11p	DNA polymerases	and others; in fission yeast the GINS complex is present. [GOC:bf	GOC:hjd	GOC:jl	GOC:pr	GOC:rb	GOC:vw	PMID:12694535	PMID:15194812	PMID:17230184]
C5	GO:CC	GOCC_DNA_REPLICATION_PREINITIATION_COMPLEX	MCM3	4172	ENSG00000112118	MCM3	4172	ENSG00000112118	M25733	A protein-DNA complex assembled at eukaryotic DNA replication origins immediately prior to the initiation of DNA replication. The preinitiation complex is formed by the assembly of additional proteins onto an existing prereplicative complex. In budding yeast	the additional proteins might include Cdc45p	Sld2p	Sld3p	Dpb11p	DNA polymerases	and others; in fission yeast the GINS complex is present. [GOC:bf	GOC:hjd	GOC:jl	GOC:pr	GOC:rb	GOC:vw	PMID:12694535	PMID:15194812	PMID:17230184]
C5	GO:CC	GOCC_DNA_REPLICATION_PREINITIATION_COMPLEX	MCM4	4173	ENSG00000104738	MCM4	4173	ENSG00000104738	M25733	A protein-DNA complex assembled at eukaryotic DNA replication origins immediately prior to the initiation of DNA replication. The preinitiation complex is formed by the assembly of additional proteins onto an existing prereplicative complex. In budding yeast	the additional proteins might include Cdc45p	Sld2p	Sld3p	Dpb11p	DNA polymerases	and others; in fission yeast the GINS complex is present. [GOC:bf	GOC:hjd	GOC:jl	GOC:pr	GOC:rb	GOC:vw	PMID:12694535	PMID:15194812	PMID:17230184]
C5	GO:CC	GOCC_DNA_REPLICATION_PREINITIATION_COMPLEX	MCM5	4174	ENSG00000100297	MCM5	4174	ENSG00000100297	M25733	A protein-DNA complex assembled at eukaryotic DNA replication origins immediately prior to the initiation of DNA replication. The preinitiation complex is formed by the assembly of additional proteins onto an existing prereplicative complex. In budding yeast	the additional proteins might include Cdc45p	Sld2p	Sld3p	Dpb11p	DNA polymerases	and others; in fission yeast the GINS complex is present. [GOC:bf	GOC:hjd	GOC:jl	GOC:pr	GOC:rb	GOC:vw	PMID:12694535	PMID:15194812	PMID:17230184]
C5	GO:CC	GOCC_DNA_REPLICATION_PREINITIATION_COMPLEX	MCM6	4175	ENSG00000076003	MCM6	4175	ENSG00000076003	M25733	A protein-DNA complex assembled at eukaryotic DNA replication origins immediately prior to the initiation of DNA replication. The preinitiation complex is formed by the assembly of additional proteins onto an existing prereplicative complex. In budding yeast	the additional proteins might include Cdc45p	Sld2p	Sld3p	Dpb11p	DNA polymerases	and others; in fission yeast the GINS complex is present. [GOC:bf	GOC:hjd	GOC:jl	GOC:pr	GOC:rb	GOC:vw	PMID:12694535	PMID:15194812	PMID:17230184]
C5	GO:CC	GOCC_DNA_REPLICATION_PREINITIATION_COMPLEX	MCM7	4176	ENSG00000166508	MCM7	4176	ENSG00000166508	M25733	A protein-DNA complex assembled at eukaryotic DNA replication origins immediately prior to the initiation of DNA replication. The preinitiation complex is formed by the assembly of additional proteins onto an existing prereplicative complex. In budding yeast	the additional proteins might include Cdc45p	Sld2p	Sld3p	Dpb11p	DNA polymerases	and others; in fission yeast the GINS complex is present. [GOC:bf	GOC:hjd	GOC:jl	GOC:pr	GOC:rb	GOC:vw	PMID:12694535	PMID:15194812	PMID:17230184]
C5	GO:CC	GOCC_MITOCHONDRIAL_PROTON_TRANSPORTING_ATP_SYNTHASE_COMPLEX_COUPLING_FACTOR_F_O	ATP5MC1	516	ENSG00000159199	ATP5MC1	516	ENSG00000159199	M40594	All non-F1 subunits of the mitochondrial hydrogen-transporting ATP synthase	including integral and peripheral mitochondrial inner membrane proteins. [GOC:mtg_sensu	PMID:10838056]
C5	GO:CC	GOCC_MITOCHONDRIAL_PROTON_TRANSPORTING_ATP_SYNTHASE_COMPLEX_COUPLING_FACTOR_F_O	ATP5MC2	517	ENSG00000135390	ATP5MC2	517	ENSG00000135390	M40594	All non-F1 subunits of the mitochondrial hydrogen-transporting ATP synthase	including integral and peripheral mitochondrial inner membrane proteins. [GOC:mtg_sensu	PMID:10838056]
C5	GO:CC	GOCC_MITOCHONDRIAL_PROTON_TRANSPORTING_ATP_SYNTHASE_COMPLEX_COUPLING_FACTOR_F_O	ATP5MC3	518	ENSG00000154518	ATP5MC3	518	ENSG00000154518	M40594	All non-F1 subunits of the mitochondrial hydrogen-transporting ATP synthase	including integral and peripheral mitochondrial inner membrane proteins. [GOC:mtg_sensu	PMID:10838056]
C5	GO:CC	GOCC_MITOCHONDRIAL_PROTON_TRANSPORTING_ATP_SYNTHASE_COMPLEX_COUPLING_FACTOR_F_O	ATP5ME	521	ENSG00000169020	ATP5ME	521	ENSG00000169020	M40594	All non-F1 subunits of the mitochondrial hydrogen-transporting ATP synthase	including integral and peripheral mitochondrial inner membrane proteins. [GOC:mtg_sensu	PMID:10838056]
C5	GO:CC	GOCC_MITOCHONDRIAL_PROTON_TRANSPORTING_ATP_SYNTHASE_COMPLEX_COUPLING_FACTOR_F_O	ATP5MG	10632	ENSG00000167283	ATP5MG	10632	ENSG00000167283	M40594	All non-F1 subunits of the mitochondrial hydrogen-transporting ATP synthase	including integral and peripheral mitochondrial inner membrane proteins. [GOC:mtg_sensu	PMID:10838056]
C5	GO:CC	GOCC_MITOCHONDRIAL_PROTON_TRANSPORTING_ATP_SYNTHASE_COMPLEX_COUPLING_FACTOR_F_O	ATP5PB	515	ENSG00000116459	ATP5PB	515	ENSG00000116459	M40594	All non-F1 subunits of the mitochondrial hydrogen-transporting ATP synthase	including integral and peripheral mitochondrial inner membrane proteins. [GOC:mtg_sensu	PMID:10838056]
C5	GO:CC	GOCC_MITOCHONDRIAL_PROTON_TRANSPORTING_ATP_SYNTHASE_COMPLEX_COUPLING_FACTOR_F_O	ATP5PD	10476	ENSG00000167863	ATP5PD	10476	ENSG00000167863	M40594	All non-F1 subunits of the mitochondrial hydrogen-transporting ATP synthase	including integral and peripheral mitochondrial inner membrane proteins. [GOC:mtg_sensu	PMID:10838056]
C5	GO:CC	GOCC_MITOCHONDRIAL_PROTON_TRANSPORTING_ATP_SYNTHASE_COMPLEX_COUPLING_FACTOR_F_O	ATP5PF	522	ENSG00000154723	ATP5PF	522	ENSG00000154723	M40594	All non-F1 subunits of the mitochondrial hydrogen-transporting ATP synthase	including integral and peripheral mitochondrial inner membrane proteins. [GOC:mtg_sensu	PMID:10838056]
C5	GO:CC	GOCC_MITOCHONDRIAL_PROTON_TRANSPORTING_ATP_SYNTHASE_COMPLEX_COUPLING_FACTOR_F_O	ATP5PO	539	ENSG00000241837	ATP5PO	539	ENSG00000241837	M40594	All non-F1 subunits of the mitochondrial hydrogen-transporting ATP synthase	including integral and peripheral mitochondrial inner membrane proteins. [GOC:mtg_sensu	PMID:10838056]
C5	GO:CC	GOCC_MITOCHONDRIAL_PYRUVATE_DEHYDROGENASE_COMPLEX	DLAT	1737	ENSG00000150768	DLAT	1737	ENSG00000150768	M34346	Complex that carries out the oxidative decarboxylation of pyruvate to form acetyl-CoA in eukaryotes; includes subunits possessing three catalytic activities: pyruvate dehydrogenase (E1)	dihydrolipoamide S-acetyltransferase (E2)	and dihydrolipoamide dehydrogenase (E3). The This Eukaryotic form usually contains more subunits than its bacterial counterpart; for example	one known complex contains 30 E1 dimers	60 E2 monomers	and 6 E3 dimers as well as a few copies of pyruvate dehydrogenase kinase and pyruvate dehydrogenase phosphatase. [GOC:mtg_sensu	ISBN:0471331309	ISBN:0716720094]
C5	GO:CC	GOCC_MITOCHONDRIAL_PYRUVATE_DEHYDROGENASE_COMPLEX	DLD	1738	ENSG00000091140	DLD	1738	ENSG00000091140	M34346	Complex that carries out the oxidative decarboxylation of pyruvate to form acetyl-CoA in eukaryotes; includes subunits possessing three catalytic activities: pyruvate dehydrogenase (E1)	dihydrolipoamide S-acetyltransferase (E2)	and dihydrolipoamide dehydrogenase (E3). The This Eukaryotic form usually contains more subunits than its bacterial counterpart; for example	one known complex contains 30 E1 dimers	60 E2 monomers	and 6 E3 dimers as well as a few copies of pyruvate dehydrogenase kinase and pyruvate dehydrogenase phosphatase. [GOC:mtg_sensu	ISBN:0471331309	ISBN:0716720094]
C5	GO:CC	GOCC_MITOCHONDRIAL_PYRUVATE_DEHYDROGENASE_COMPLEX	PDHA1	5160	ENSG00000131828	PDHA1	5160	ENSG00000131828	M34346	Complex that carries out the oxidative decarboxylation of pyruvate to form acetyl-CoA in eukaryotes; includes subunits possessing three catalytic activities: pyruvate dehydrogenase (E1)	dihydrolipoamide S-acetyltransferase (E2)	and dihydrolipoamide dehydrogenase (E3). The This Eukaryotic form usually contains more subunits than its bacterial counterpart; for example	one known complex contains 30 E1 dimers	60 E2 monomers	and 6 E3 dimers as well as a few copies of pyruvate dehydrogenase kinase and pyruvate dehydrogenase phosphatase. [GOC:mtg_sensu	ISBN:0471331309	ISBN:0716720094]
C5	GO:CC	GOCC_MITOCHONDRIAL_PYRUVATE_DEHYDROGENASE_COMPLEX	PDHB	5162	ENSG00000168291	PDHB	5162	ENSG00000168291	M34346	Complex that carries out the oxidative decarboxylation of pyruvate to form acetyl-CoA in eukaryotes; includes subunits possessing three catalytic activities: pyruvate dehydrogenase (E1)	dihydrolipoamide S-acetyltransferase (E2)	and dihydrolipoamide dehydrogenase (E3). The This Eukaryotic form usually contains more subunits than its bacterial counterpart; for example	one known complex contains 30 E1 dimers	60 E2 monomers	and 6 E3 dimers as well as a few copies of pyruvate dehydrogenase kinase and pyruvate dehydrogenase phosphatase. [GOC:mtg_sensu	ISBN:0471331309	ISBN:0716720094]
C5	GO:CC	GOCC_MITOCHONDRIAL_PYRUVATE_DEHYDROGENASE_COMPLEX	PDHX	8050	ENSG00000110435	PDHX	8050	ENSG00000110435	M34346	Complex that carries out the oxidative decarboxylation of pyruvate to form acetyl-CoA in eukaryotes; includes subunits possessing three catalytic activities: pyruvate dehydrogenase (E1)	dihydrolipoamide S-acetyltransferase (E2)	and dihydrolipoamide dehydrogenase (E3). The This Eukaryotic form usually contains more subunits than its bacterial counterpart; for example	one known complex contains 30 E1 dimers	60 E2 monomers	and 6 E3 dimers as well as a few copies of pyruvate dehydrogenase kinase and pyruvate dehydrogenase phosphatase. [GOC:mtg_sensu	ISBN:0471331309	ISBN:0716720094]
C5	GO:CC	GOCC_MITOCHONDRIAL_PYRUVATE_DEHYDROGENASE_COMPLEX	PDK1	5163	ENSG00000152256	PDK1	5163	ENSG00000152256	M34346	Complex that carries out the oxidative decarboxylation of pyruvate to form acetyl-CoA in eukaryotes; includes subunits possessing three catalytic activities: pyruvate dehydrogenase (E1)	dihydrolipoamide S-acetyltransferase (E2)	and dihydrolipoamide dehydrogenase (E3). The This Eukaryotic form usually contains more subunits than its bacterial counterpart; for example	one known complex contains 30 E1 dimers	60 E2 monomers	and 6 E3 dimers as well as a few copies of pyruvate dehydrogenase kinase and pyruvate dehydrogenase phosphatase. [GOC:mtg_sensu	ISBN:0471331309	ISBN:0716720094]
C5	GO:CC	GOCC_MITOCHONDRIAL_PYRUVATE_DEHYDROGENASE_COMPLEX	PDK2	5164	ENSG00000005882	PDK2	5164	ENSG00000005882	M34346	Complex that carries out the oxidative decarboxylation of pyruvate to form acetyl-CoA in eukaryotes; includes subunits possessing three catalytic activities: pyruvate dehydrogenase (E1)	dihydrolipoamide S-acetyltransferase (E2)	and dihydrolipoamide dehydrogenase (E3). The This Eukaryotic form usually contains more subunits than its bacterial counterpart; for example	one known complex contains 30 E1 dimers	60 E2 monomers	and 6 E3 dimers as well as a few copies of pyruvate dehydrogenase kinase and pyruvate dehydrogenase phosphatase. [GOC:mtg_sensu	ISBN:0471331309	ISBN:0716720094]
C5	GO:CC	GOCC_NUCLEOTIDE_EXCISION_REPAIR_COMPLEX	CETN2	1069	ENSG00000147400	CETN2	1069	ENSG00000147400	M17704	Any complex formed of proteins that act in nucleotide-excision repair. [PMID:10915862]
C5	GO:CC	GOCC_NUCLEOTIDE_EXCISION_REPAIR_COMPLEX	ERCC1	2067	ENSG00000012061	ERCC1	2067	ENSG00000012061	M17704	Any complex formed of proteins that act in nucleotide-excision repair. [PMID:10915862]
C5	GO:CC	GOCC_NUCLEOTIDE_EXCISION_REPAIR_COMPLEX	ERCC3	2071	ENSG00000163161	ERCC3	2071	ENSG00000163161	M17704	Any complex formed of proteins that act in nucleotide-excision repair. [PMID:10915862]
C5	GO:CC	GOCC_NUCLEOTIDE_EXCISION_REPAIR_COMPLEX	ERCC4	2072	ENSG00000175595	ERCC4	2072	ENSG00000175595	M17704	Any complex formed of proteins that act in nucleotide-excision repair. [PMID:10915862]
C5	GO:CC	GOCC_NUCLEOTIDE_EXCISION_REPAIR_COMPLEX	ERCC5	2073	ENSG00000134899	ERCC5	2073	ENSG00000134899	M17704	Any complex formed of proteins that act in nucleotide-excision repair. [PMID:10915862]
C5	GO:CC	GOCC_NUCLEOTIDE_EXCISION_REPAIR_COMPLEX	ERCC8	1161	ENSG00000049167	ERCC8	1161	ENSG00000049167	M17704	Any complex formed of proteins that act in nucleotide-excision repair. [PMID:10915862]
C5	GO:CC	GOCC_NUCLEOTIDE_EXCISION_REPAIR_COMPLEX	POLD1	5424	ENSG00000062822	POLD1	5424	ENSG00000062822	M17704	Any complex formed of proteins that act in nucleotide-excision repair. [PMID:10915862]
C5	GO:CC	GOCC_NUCLEOTIDE_EXCISION_REPAIR_COMPLEX	RAD23B	5887	ENSG00000119318	RAD23B	5887	ENSG00000119318	M17704	Any complex formed of proteins that act in nucleotide-excision repair. [PMID:10915862]
C5	GO:CC	GOCC_NUCLEOTIDE_EXCISION_REPAIR_COMPLEX	XPC	7508	ENSG00000154767	XPC	7508	ENSG00000154767	M17704	Any complex formed of proteins that act in nucleotide-excision repair. [PMID:10915862]
C5	GO:CC	GOCC_PROTEASE_INHIBITOR_COMPLEX	CASP1	834	ENSG00000137752	CASP1	834	ENSG00000137752	M43133	A heterodimeric protein complex that contains a protease inhibitor and a protease; formation of the complex inhibits protease activity. [GOC:ans	PMID:6323392]
C5	GO:CC	GOCC_PROTEASE_INHIBITOR_COMPLEX	KLK8	11202	ENSG00000129455	KLK8	11202	ENSG00000129455	M43133	A heterodimeric protein complex that contains a protease inhibitor and a protease; formation of the complex inhibits protease activity. [GOC:ans	PMID:6323392]
C5	GO:CC	GOCC_PROTEASE_INHIBITOR_COMPLEX	PLAT	5327	ENSG00000104368	PLAT	5327	ENSG00000104368	M43133	A heterodimeric protein complex that contains a protease inhibitor and a protease; formation of the complex inhibits protease activity. [GOC:ans	PMID:6323392]
C5	GO:CC	GOCC_PROTEASE_INHIBITOR_COMPLEX	PLAU	5328	ENSG00000122861	PLAU	5328	ENSG00000122861	M43133	A heterodimeric protein complex that contains a protease inhibitor and a protease; formation of the complex inhibits protease activity. [GOC:ans	PMID:6323392]
C5	GO:CC	GOCC_PROTEASE_INHIBITOR_COMPLEX	SERPINA5	5104	ENSG00000188488	SERPINA5	5104	ENSG00000188488	M43133	A heterodimeric protein complex that contains a protease inhibitor and a protease; formation of the complex inhibits protease activity. [GOC:ans	PMID:6323392]
C5	GO:CC	GOCC_PROTEASE_INHIBITOR_COMPLEX	SERPINB6	5269	ENSG00000124570	SERPINB6	5269	ENSG00000124570	M43133	A heterodimeric protein complex that contains a protease inhibitor and a protease; formation of the complex inhibits protease activity. [GOC:ans	PMID:6323392]
C5	GO:CC	GOCC_PROTEASE_INHIBITOR_COMPLEX	SERPINE1	5054	ENSG00000106366	SERPINE1	5054	ENSG00000106366	M43133	A heterodimeric protein complex that contains a protease inhibitor and a protease; formation of the complex inhibits protease activity. [GOC:ans	PMID:6323392]
C5	GO:CC	GOCC_PROTON_TRANSPORTING_ATP_SYNTHASE_COMPLEX_CATALYTIC_CORE_F_1	ATP5F1A	498	ENSG00000152234	ATP5F1A	498	ENSG00000152234	M25863	The sector of a hydrogen-transporting ATP synthase complex in which the catalytic activity resides; it comprises the catalytic core and central stalk	and is peripherally associated with a membrane	such as the plasma membrane or the mitochondrial inner membrane	when the entire ATP synthase is assembled. [GOC:mah	PMID:10838056]
C5	GO:CC	GOCC_PROTON_TRANSPORTING_ATP_SYNTHASE_COMPLEX_CATALYTIC_CORE_F_1	ATP5F1B	506	ENSG00000110955	ATP5F1B	506	ENSG00000110955	M25863	The sector of a hydrogen-transporting ATP synthase complex in which the catalytic activity resides; it comprises the catalytic core and central stalk	and is peripherally associated with a membrane	such as the plasma membrane or the mitochondrial inner membrane	when the entire ATP synthase is assembled. [GOC:mah	PMID:10838056]
C5	GO:CC	GOCC_PROTON_TRANSPORTING_ATP_SYNTHASE_COMPLEX_CATALYTIC_CORE_F_1	ATP5F1C	509	ENSG00000165629	ATP5F1C	509	ENSG00000165629	M25863	The sector of a hydrogen-transporting ATP synthase complex in which the catalytic activity resides; it comprises the catalytic core and central stalk	and is peripherally associated with a membrane	such as the plasma membrane or the mitochondrial inner membrane	when the entire ATP synthase is assembled. [GOC:mah	PMID:10838056]
C5	GO:CC	GOCC_PROTON_TRANSPORTING_ATP_SYNTHASE_COMPLEX_CATALYTIC_CORE_F_1	ATP5F1D	513	ENSG00000099624	ATP5F1D	513	ENSG00000099624	M25863	The sector of a hydrogen-transporting ATP synthase complex in which the catalytic activity resides; it comprises the catalytic core and central stalk	and is peripherally associated with a membrane	such as the plasma membrane or the mitochondrial inner membrane	when the entire ATP synthase is assembled. [GOC:mah	PMID:10838056]
C5	GO:CC	GOCC_PROTON_TRANSPORTING_ATP_SYNTHASE_COMPLEX_CATALYTIC_CORE_F_1	ATP5F1E	514	ENSG00000124172	ATP5F1E	514	ENSG00000124172	M25863	The sector of a hydrogen-transporting ATP synthase complex in which the catalytic activity resides; it comprises the catalytic core and central stalk	and is peripherally associated with a membrane	such as the plasma membrane or the mitochondrial inner membrane	when the entire ATP synthase is assembled. [GOC:mah	PMID:10838056]
C5	GO:CC	GOCC_PROTON_TRANSPORTING_ATP_SYNTHASE_COMPLEX_CATALYTIC_CORE_F_1	ATP5PO	539	ENSG00000241837	ATP5PO	539	ENSG00000241837	M25863	The sector of a hydrogen-transporting ATP synthase complex in which the catalytic activity resides; it comprises the catalytic core and central stalk	and is peripherally associated with a membrane	such as the plasma membrane or the mitochondrial inner membrane	when the entire ATP synthase is assembled. [GOC:mah	PMID:10838056]
C5	GO:CC	GOCC_REPLISOME	DONSON	29980	ENSG00000159147	DONSON	29980	ENSG00000159147	M17657	A multi-component enzymatic machine at the replication fork which mediates DNA replication. Includes DNA primase	one or more DNA polymerases	DNA helicases	and other proteins. [GOC:mah	GOC:vw]
C5	GO:CC	GOCC_REPLISOME	MCM3	4172	ENSG00000112118	MCM3	4172	ENSG00000112118	M17657	A multi-component enzymatic machine at the replication fork which mediates DNA replication. Includes DNA primase	one or more DNA polymerases	DNA helicases	and other proteins. [GOC:mah	GOC:vw]
C5	GO:CC	GOCC_REPLISOME	PCNA	5111	ENSG00000132646	PCNA	5111	ENSG00000132646	M17657	A multi-component enzymatic machine at the replication fork which mediates DNA replication. Includes DNA primase	one or more DNA polymerases	DNA helicases	and other proteins. [GOC:mah	GOC:vw]
C5	GO:CC	GOCC_REPLISOME	POLA1	5422	ENSG00000101868	POLA1	5422	ENSG00000101868	M17657	A multi-component enzymatic machine at the replication fork which mediates DNA replication. Includes DNA primase	one or more DNA polymerases	DNA helicases	and other proteins. [GOC:mah	GOC:vw]
C5	GO:CC	GOCC_REPLISOME	POLA2	23649	ENSG00000014138	POLA2	23649	ENSG00000014138	M17657	A multi-component enzymatic machine at the replication fork which mediates DNA replication. Includes DNA primase	one or more DNA polymerases	DNA helicases	and other proteins. [GOC:mah	GOC:vw]
C5	GO:CC	GOCC_REPLISOME	POLD1	5424	ENSG00000062822	POLD1	5424	ENSG00000062822	M17657	A multi-component enzymatic machine at the replication fork which mediates DNA replication. Includes DNA primase	one or more DNA polymerases	DNA helicases	and other proteins. [GOC:mah	GOC:vw]
C5	GO:CC	GOCC_REPLISOME	POLD2	5425	ENSG00000106628	POLD2	5425	ENSG00000106628	M17657	A multi-component enzymatic machine at the replication fork which mediates DNA replication. Includes DNA primase	one or more DNA polymerases	DNA helicases	and other proteins. [GOC:mah	GOC:vw]
C5	GO:CC	GOCC_REPLISOME	POLD3	10714	ENSG00000077514	POLD3	10714	ENSG00000077514	M17657	A multi-component enzymatic machine at the replication fork which mediates DNA replication. Includes DNA primase	one or more DNA polymerases	DNA helicases	and other proteins. [GOC:mah	GOC:vw]
C5	GO:CC	GOCC_REPLISOME	POLD4	57804	ENSG00000175482	POLD4	57804	ENSG00000175482	M17657	A multi-component enzymatic machine at the replication fork which mediates DNA replication. Includes DNA primase	one or more DNA polymerases	DNA helicases	and other proteins. [GOC:mah	GOC:vw]
C5	GO:CC	GOCC_REPLISOME	PRIM1	5557	ENSG00000198056	PRIM1	5557	ENSG00000198056	M17657	A multi-component enzymatic machine at the replication fork which mediates DNA replication. Includes DNA primase	one or more DNA polymerases	DNA helicases	and other proteins. [GOC:mah	GOC:vw]
C5	GO:CC	GOCC_REPLISOME	PRIM2	5558	ENSG00000146143	PRIM2	5558	ENSG00000146143	M17657	A multi-component enzymatic machine at the replication fork which mediates DNA replication. Includes DNA primase	one or more DNA polymerases	DNA helicases	and other proteins. [GOC:mah	GOC:vw]
C5	GO:CC	GOCC_REPLISOME	RPA1	6117	ENSG00000132383	RPA1	6117	ENSG00000132383	M17657	A multi-component enzymatic machine at the replication fork which mediates DNA replication. Includes DNA primase	one or more DNA polymerases	DNA helicases	and other proteins. [GOC:mah	GOC:vw]
C5	GO:CC	GOCC_REPLISOME	RPA2	6118	ENSG00000117748	RPA2	6118	ENSG00000117748	M17657	A multi-component enzymatic machine at the replication fork which mediates DNA replication. Includes DNA primase	one or more DNA polymerases	DNA helicases	and other proteins. [GOC:mah	GOC:vw]
C5	GO:CC	GOCC_REPLISOME	RPA3	6119	ENSG00000106399	RPA3	6119	ENSG00000106399	M17657	A multi-component enzymatic machine at the replication fork which mediates DNA replication. Includes DNA primase	one or more DNA polymerases	DNA helicases	and other proteins. [GOC:mah	GOC:vw]
C5	GO:CC	GOCC_SERINE_PROTEASE_INHIBITOR_COMPLEX	KLK8	11202	ENSG00000129455	KLK8	11202	ENSG00000129455	M43134	A heterodimeric protein complex that contains a serine protease inhibitor and a protease; formation of the complex inhibits serine protease activity. [GOC:ans	PMID:6323392]
C5	GO:CC	GOCC_SERINE_PROTEASE_INHIBITOR_COMPLEX	PLAT	5327	ENSG00000104368	PLAT	5327	ENSG00000104368	M43134	A heterodimeric protein complex that contains a serine protease inhibitor and a protease; formation of the complex inhibits serine protease activity. [GOC:ans	PMID:6323392]
C5	GO:CC	GOCC_SERINE_PROTEASE_INHIBITOR_COMPLEX	PLAU	5328	ENSG00000122861	PLAU	5328	ENSG00000122861	M43134	A heterodimeric protein complex that contains a serine protease inhibitor and a protease; formation of the complex inhibits serine protease activity. [GOC:ans	PMID:6323392]
C5	GO:CC	GOCC_SERINE_PROTEASE_INHIBITOR_COMPLEX	SERPINA5	5104	ENSG00000188488	SERPINA5	5104	ENSG00000188488	M43134	A heterodimeric protein complex that contains a serine protease inhibitor and a protease; formation of the complex inhibits serine protease activity. [GOC:ans	PMID:6323392]
C5	GO:CC	GOCC_SERINE_PROTEASE_INHIBITOR_COMPLEX	SERPINB6	5269	ENSG00000124570	SERPINB6	5269	ENSG00000124570	M43134	A heterodimeric protein complex that contains a serine protease inhibitor and a protease; formation of the complex inhibits serine protease activity. [GOC:ans	PMID:6323392]
C5	GO:CC	GOCC_SERINE_PROTEASE_INHIBITOR_COMPLEX	SERPINE1	5054	ENSG00000106366	SERPINE1	5054	ENSG00000106366	M43134	A heterodimeric protein complex that contains a serine protease inhibitor and a protease; formation of the complex inhibits serine protease activity. [GOC:ans	PMID:6323392]
C5	GO:MF	GOMF_3_HYDROXYACYL_COA_DEHYDROGENASE_ACTIVITY	EHHADH	1962	ENSG00000113790	EHHADH	1962	ENSG00000113790	M26123	Catalysis of the reaction: (S)-3-hydroxyacyl-CoA + NAD+ = 3-oxoacyl-CoA + NADH + H(+). [EC:1.1.1.35]
C5	GO:MF	GOMF_3_HYDROXYACYL_COA_DEHYDROGENASE_ACTIVITY	HADH	3033	ENSG00000138796	HADH	3033	ENSG00000138796	M26123	Catalysis of the reaction: (S)-3-hydroxyacyl-CoA + NAD+ = 3-oxoacyl-CoA + NADH + H(+). [EC:1.1.1.35]
C5	GO:MF	GOMF_3_HYDROXYACYL_COA_DEHYDROGENASE_ACTIVITY	HADHA	3030	ENSG00000084754	HADHA	3030	ENSG00000084754	M26123	Catalysis of the reaction: (S)-3-hydroxyacyl-CoA + NAD+ = 3-oxoacyl-CoA + NADH + H(+). [EC:1.1.1.35]
C5	GO:MF	GOMF_3_HYDROXYACYL_COA_DEHYDROGENASE_ACTIVITY	HADHB	3032	ENSG00000138029	HADHB	3032	ENSG00000138029	M26123	Catalysis of the reaction: (S)-3-hydroxyacyl-CoA + NAD+ = 3-oxoacyl-CoA + NADH + H(+). [EC:1.1.1.35]
C5	GO:MF	GOMF_3_HYDROXYACYL_COA_DEHYDROGENASE_ACTIVITY	HSD17B10	3028	ENSG00000072506	HSD17B10	3028	ENSG00000072506	M26123	Catalysis of the reaction: (S)-3-hydroxyacyl-CoA + NAD+ = 3-oxoacyl-CoA + NADH + H(+). [EC:1.1.1.35]
C5	GO:MF	GOMF_3_HYDROXYACYL_COA_DEHYDROGENASE_ACTIVITY	HSD17B4	3295	ENSG00000133835	HSD17B4	3295	ENSG00000133835	M26123	Catalysis of the reaction: (S)-3-hydroxyacyl-CoA + NAD+ = 3-oxoacyl-CoA + NADH + H(+). [EC:1.1.1.35]
C5	GO:MF	GOMF_ACETYL_COA_C_ACETYLTRANSFERASE_ACTIVITY	ACAA1	30	ENSG00000060971	ACAA1	30	ENSG00000060971	M40632	Catalysis of the reaction: 2 acetyl-CoA = CoA + acetoacetyl-CoA. [EC:2.3.1.9]
C5	GO:MF	GOMF_ACETYL_COA_C_ACETYLTRANSFERASE_ACTIVITY	ACAA2	10449	ENSG00000167315	ACAA2	10449	ENSG00000167315	M40632	Catalysis of the reaction: 2 acetyl-CoA = CoA + acetoacetyl-CoA. [EC:2.3.1.9]
C5	GO:MF	GOMF_ACETYL_COA_C_ACETYLTRANSFERASE_ACTIVITY	ACAT1	38	ENSG00000075239	ACAT1	38	ENSG00000075239	M40632	Catalysis of the reaction: 2 acetyl-CoA = CoA + acetoacetyl-CoA. [EC:2.3.1.9]
C5	GO:MF	GOMF_ACETYL_COA_C_ACETYLTRANSFERASE_ACTIVITY	ACAT2	39	ENSG00000120437	ACAT2	39	ENSG00000120437	M40632	Catalysis of the reaction: 2 acetyl-CoA = CoA + acetoacetyl-CoA. [EC:2.3.1.9]
C5	GO:MF	GOMF_ACETYL_COA_C_ACETYLTRANSFERASE_ACTIVITY	HADHA	3030	ENSG00000084754	HADHA	3030	ENSG00000084754	M40632	Catalysis of the reaction: 2 acetyl-CoA = CoA + acetoacetyl-CoA. [EC:2.3.1.9]
C5	GO:MF	GOMF_ACETYL_COA_C_ACYLTRANSFERASE_ACTIVITY	ACAA1	30	ENSG00000060971	ACAA1	30	ENSG00000060971	M26133	Catalysis of the reaction: acyl-CoA + acetyl-CoA = CoA + 3-oxoacyl-CoA. [EC:2.3.1.16]
C5	GO:MF	GOMF_ACETYL_COA_C_ACYLTRANSFERASE_ACTIVITY	ACAA2	10449	ENSG00000167315	ACAA2	10449	ENSG00000167315	M26133	Catalysis of the reaction: acyl-CoA + acetyl-CoA = CoA + 3-oxoacyl-CoA. [EC:2.3.1.16]
C5	GO:MF	GOMF_ACETYL_COA_C_ACYLTRANSFERASE_ACTIVITY	ACAT1	38	ENSG00000075239	ACAT1	38	ENSG00000075239	M26133	Catalysis of the reaction: acyl-CoA + acetyl-CoA = CoA + 3-oxoacyl-CoA. [EC:2.3.1.16]
C5	GO:MF	GOMF_ACETYL_COA_C_ACYLTRANSFERASE_ACTIVITY	ACAT2	39	ENSG00000120437	ACAT2	39	ENSG00000120437	M26133	Catalysis of the reaction: acyl-CoA + acetyl-CoA = CoA + 3-oxoacyl-CoA. [EC:2.3.1.16]
C5	GO:MF	GOMF_ACETYL_COA_C_ACYLTRANSFERASE_ACTIVITY	HADHA	3030	ENSG00000084754	HADHA	3030	ENSG00000084754	M26133	Catalysis of the reaction: acyl-CoA + acetyl-CoA = CoA + 3-oxoacyl-CoA. [EC:2.3.1.16]
C5	GO:MF	GOMF_ACETYL_COA_C_ACYLTRANSFERASE_ACTIVITY	HADHB	3032	ENSG00000138029	HADHB	3032	ENSG00000138029	M26133	Catalysis of the reaction: acyl-CoA + acetyl-CoA = CoA + 3-oxoacyl-CoA. [EC:2.3.1.16]
C5	GO:MF	GOMF_BH3_DOMAIN_BINDING	BAX	581	ENSG00000087088	BAX	581	ENSG00000087088	M26736	Binding to a BH3 protein domain	present in Bcl-2 family members. The BH3 domain is a potent death domain and has an important role in protein-protein interactions and in cell death. [PMID:11048732	PMID:12133724	PMID:9020082	PMID:9704409	Prosite:PS01259]
C5	GO:MF	GOMF_BH3_DOMAIN_BINDING	BCL2	596	ENSG00000171791	BCL2	596	ENSG00000171791	M26736	Binding to a BH3 protein domain	present in Bcl-2 family members. The BH3 domain is a potent death domain and has an important role in protein-protein interactions and in cell death. [PMID:11048732	PMID:12133724	PMID:9020082	PMID:9704409	Prosite:PS01259]
C5	GO:MF	GOMF_BH3_DOMAIN_BINDING	BCL2L1	598	ENSG00000171552	BCL2L1	598	ENSG00000171552	M26736	Binding to a BH3 protein domain	present in Bcl-2 family members. The BH3 domain is a potent death domain and has an important role in protein-protein interactions and in cell death. [PMID:11048732	PMID:12133724	PMID:9020082	PMID:9704409	Prosite:PS01259]
C5	GO:MF	GOMF_BH3_DOMAIN_BINDING	MCL1	4170	ENSG00000143384	MCL1	4170	ENSG00000143384	M26736	Binding to a BH3 protein domain	present in Bcl-2 family members. The BH3 domain is a potent death domain and has an important role in protein-protein interactions and in cell death. [PMID:11048732	PMID:12133724	PMID:9020082	PMID:9704409	Prosite:PS01259]
C5	GO:MF	GOMF_BH3_DOMAIN_BINDING	RACK1	10399	ENSG00000204628	RACK1	10399	ENSG00000204628	M26736	Binding to a BH3 protein domain	present in Bcl-2 family members. The BH3 domain is a potent death domain and has an important role in protein-protein interactions and in cell death. [PMID:11048732	PMID:12133724	PMID:9020082	PMID:9704409	Prosite:PS01259]
C5	GO:MF	GOMF_CXCR3_CHEMOKINE_RECEPTOR_BINDING	CXCL10	3627	ENSG00000169245	CXCL10	3627	ENSG00000169245	M26709	Binding to a CXCR3 chemokine receptor. [GOC:jid	PMID:10556837]
C5	GO:MF	GOMF_CXCR3_CHEMOKINE_RECEPTOR_BINDING	CXCL11	6373	ENSG00000169248	CXCL11	6373	ENSG00000169248	M26709	Binding to a CXCR3 chemokine receptor. [GOC:jid	PMID:10556837]
C5	GO:MF	GOMF_CXCR3_CHEMOKINE_RECEPTOR_BINDING	CXCL13	10563	ENSG00000156234	CXCL13	10563	ENSG00000156234	M26709	Binding to a CXCR3 chemokine receptor. [GOC:jid	PMID:10556837]
C5	GO:MF	GOMF_CXCR3_CHEMOKINE_RECEPTOR_BINDING	CXCL9	4283	ENSG00000138755	CXCL9	4283	ENSG00000138755	M26709	Binding to a CXCR3 chemokine receptor. [GOC:jid	PMID:10556837]
C5	GO:MF	GOMF_CXCR3_CHEMOKINE_RECEPTOR_BINDING	PF4	5196	ENSG00000163737	PF4	5196	ENSG00000163737	M26709	Binding to a CXCR3 chemokine receptor. [GOC:jid	PMID:10556837]
C5	GO:MF	GOMF_C_ACETYLTRANSFERASE_ACTIVITY	ACAA1	30	ENSG00000060971	ACAA1	30	ENSG00000060971	M26415	Catalysis of the transfer of an acetyl group to a carbon atom on the acceptor molecule. [GOC:ai]
C5	GO:MF	GOMF_C_ACETYLTRANSFERASE_ACTIVITY	ACAA2	10449	ENSG00000167315	ACAA2	10449	ENSG00000167315	M26415	Catalysis of the transfer of an acetyl group to a carbon atom on the acceptor molecule. [GOC:ai]
C5	GO:MF	GOMF_C_ACETYLTRANSFERASE_ACTIVITY	ACAT1	38	ENSG00000075239	ACAT1	38	ENSG00000075239	M26415	Catalysis of the transfer of an acetyl group to a carbon atom on the acceptor molecule. [GOC:ai]
C5	GO:MF	GOMF_C_ACETYLTRANSFERASE_ACTIVITY	ACAT2	39	ENSG00000120437	ACAT2	39	ENSG00000120437	M26415	Catalysis of the transfer of an acetyl group to a carbon atom on the acceptor molecule. [GOC:ai]
C5	GO:MF	GOMF_C_ACETYLTRANSFERASE_ACTIVITY	HADHA	3030	ENSG00000084754	HADHA	3030	ENSG00000084754	M26415	Catalysis of the transfer of an acetyl group to a carbon atom on the acceptor molecule. [GOC:ai]
C5	GO:MF	GOMF_INHIBIN_BINDING	ACVR1B	91	ENSG00000135503	ACVR1B	91	ENSG00000135503	M26595	Binding to an inhibin monomer	any of the polypeptides that combine to form activin and inhibin dimers. [GOC:BHF	GOC:mah]
C5	GO:MF	GOMF_INHIBIN_BINDING	ACVR2A	92	ENSG00000121989	ACVR2A	92	ENSG00000121989	M26595	Binding to an inhibin monomer	any of the polypeptides that combine to form activin and inhibin dimers. [GOC:BHF	GOC:mah]
C5	GO:MF	GOMF_INHIBIN_BINDING	INHA	3623	ENSG00000123999	INHA	3623	ENSG00000123999	M26595	Binding to an inhibin monomer	any of the polypeptides that combine to form activin and inhibin dimers. [GOC:BHF	GOC:mah]
C5	GO:MF	GOMF_INHIBIN_BINDING	INHBA	3624	ENSG00000122641	INHBA	3624	ENSG00000122641	M26595	Binding to an inhibin monomer	any of the polypeptides that combine to form activin and inhibin dimers. [GOC:BHF	GOC:mah]
C5	GO:MF	GOMF_INHIBIN_BINDING	INHBB	3625	ENSG00000163083	INHBB	3625	ENSG00000163083	M26595	Binding to an inhibin monomer	any of the polypeptides that combine to form activin and inhibin dimers. [GOC:BHF	GOC:mah]
C5	GO:MF	GOMF_INSULIN_LIKE_GROWTH_FACTOR_II_BINDING	IGF2R	3482	ENSG00000197081	IGF2R	3482	ENSG00000197081	M26556	Binding to insulin-like growth factor II. [GOC:mah]
C5	GO:MF	GOMF_INSULIN_LIKE_GROWTH_FACTOR_II_BINDING	IGFBP1	3484	ENSG00000146678	IGFBP1	3484	ENSG00000146678	M26556	Binding to insulin-like growth factor II. [GOC:mah]
C5	GO:MF	GOMF_INSULIN_LIKE_GROWTH_FACTOR_II_BINDING	IGFBP2	3485	ENSG00000115457	IGFBP2	3485	ENSG00000115457	M26556	Binding to insulin-like growth factor II. [GOC:mah]
C5	GO:MF	GOMF_INSULIN_LIKE_GROWTH_FACTOR_II_BINDING	IGFBP3	3486	ENSG00000146674	IGFBP3	3486	ENSG00000146674	M26556	Binding to insulin-like growth factor II. [GOC:mah]
C5	GO:MF	GOMF_INSULIN_LIKE_GROWTH_FACTOR_II_BINDING	IGFBP4	3487	ENSG00000141753	IGFBP4	3487	ENSG00000141753	M26556	Binding to insulin-like growth factor II. [GOC:mah]
C5	GO:MF	GOMF_INSULIN_LIKE_GROWTH_FACTOR_II_BINDING	IGFBP5	3488	ENSG00000115461	IGFBP5	3488	ENSG00000115461	M26556	Binding to insulin-like growth factor II. [GOC:mah]
C5	GO:MF	GOMF_INSULIN_LIKE_GROWTH_FACTOR_II_BINDING	IGFBP6	3489	ENSG00000167779	IGFBP6	3489	ENSG00000167779	M26556	Binding to insulin-like growth factor II. [GOC:mah]
C5	GO:MF	GOMF_INSULIN_LIKE_GROWTH_FACTOR_I_BINDING	IGF1R	3480	ENSG00000140443	IGF1R	3480	ENSG00000140443	M26555	Binding to insulin-like growth factor I. [GOC:mah]
C5	GO:MF	GOMF_INSULIN_LIKE_GROWTH_FACTOR_I_BINDING	IGFBP1	3484	ENSG00000146678	IGFBP1	3484	ENSG00000146678	M26555	Binding to insulin-like growth factor I. [GOC:mah]
C5	GO:MF	GOMF_INSULIN_LIKE_GROWTH_FACTOR_I_BINDING	IGFBP2	3485	ENSG00000115457	IGFBP2	3485	ENSG00000115457	M26555	Binding to insulin-like growth factor I. [GOC:mah]
C5	GO:MF	GOMF_INSULIN_LIKE_GROWTH_FACTOR_I_BINDING	IGFBP3	3486	ENSG00000146674	IGFBP3	3486	ENSG00000146674	M26555	Binding to insulin-like growth factor I. [GOC:mah]
C5	GO:MF	GOMF_INSULIN_LIKE_GROWTH_FACTOR_I_BINDING	IGFBP4	3487	ENSG00000141753	IGFBP4	3487	ENSG00000141753	M26555	Binding to insulin-like growth factor I. [GOC:mah]
C5	GO:MF	GOMF_INSULIN_LIKE_GROWTH_FACTOR_I_BINDING	IGFBP5	3488	ENSG00000115461	IGFBP5	3488	ENSG00000115461	M26555	Binding to insulin-like growth factor I. [GOC:mah]
C5	GO:MF	GOMF_INSULIN_LIKE_GROWTH_FACTOR_I_BINDING	IGFBP6	3489	ENSG00000167779	IGFBP6	3489	ENSG00000167779	M26555	Binding to insulin-like growth factor I. [GOC:mah]
C5	GO:MF	GOMF_INSULIN_LIKE_GROWTH_FACTOR_I_BINDING	ITGA6	3655	ENSG00000091409	ITGA6	3655	ENSG00000091409	M26555	Binding to insulin-like growth factor I. [GOC:mah]
C5	GO:MF	GOMF_INSULIN_LIKE_GROWTH_FACTOR_I_BINDING	ITGAV	3685	ENSG00000138448	ITGAV	3685	ENSG00000138448	M26555	Binding to insulin-like growth factor I. [GOC:mah]
C5	GO:MF	GOMF_INSULIN_LIKE_GROWTH_FACTOR_I_BINDING	ITGB3	3690	ENSG00000259207	ITGB3	3690	ENSG00000259207	M26555	Binding to insulin-like growth factor I. [GOC:mah]
C5	GO:MF	GOMF_INSULIN_LIKE_GROWTH_FACTOR_I_BINDING	ITGB4	3691	ENSG00000132470	ITGB4	3691	ENSG00000132470	M26555	Binding to insulin-like growth factor I. [GOC:mah]
C5	GO:MF	GOMF_ISOCITRATE_DEHYDROGENASE_ACTIVITY	IDH1	3417	ENSG00000138413	IDH1	3417	ENSG00000138413	M26162	Catalysis of the reaction: isocitrate + acceptor = 2-oxoglutarate + CO2 + reduced acceptor. [EC:1.1.1.41	EC:1.1.1.42]
C5	GO:MF	GOMF_ISOCITRATE_DEHYDROGENASE_ACTIVITY	IDH2	3418	ENSG00000182054	IDH2	3418	ENSG00000182054	M26162	Catalysis of the reaction: isocitrate + acceptor = 2-oxoglutarate + CO2 + reduced acceptor. [EC:1.1.1.41	EC:1.1.1.42]
C5	GO:MF	GOMF_ISOCITRATE_DEHYDROGENASE_ACTIVITY	IDH3A	3419	ENSG00000166411	IDH3A	3419	ENSG00000166411	M26162	Catalysis of the reaction: isocitrate + acceptor = 2-oxoglutarate + CO2 + reduced acceptor. [EC:1.1.1.41	EC:1.1.1.42]
C5	GO:MF	GOMF_ISOCITRATE_DEHYDROGENASE_ACTIVITY	IDH3B	3420	ENSG00000101365	IDH3B	3420	ENSG00000101365	M26162	Catalysis of the reaction: isocitrate + acceptor = 2-oxoglutarate + CO2 + reduced acceptor. [EC:1.1.1.41	EC:1.1.1.42]
C5	GO:MF	GOMF_ISOCITRATE_DEHYDROGENASE_ACTIVITY	IDH3G	3421	ENSG00000067829	IDH3G	3421	ENSG00000067829	M26162	Catalysis of the reaction: isocitrate + acceptor = 2-oxoglutarate + CO2 + reduced acceptor. [EC:1.1.1.41	EC:1.1.1.42]
C5	GO:MF	GOMF_NEUREGULIN_BINDING	ERBB3	2065	ENSG00000065361	ERBB3	2065	ENSG00000065361	M26636	Binding to a neuregulin	a member of the EGF family of growth factors. [GOC:bf	GOC:signaling]
C5	GO:MF	GOMF_NEUREGULIN_BINDING	ITGA6	3655	ENSG00000091409	ITGA6	3655	ENSG00000091409	M26636	Binding to a neuregulin	a member of the EGF family of growth factors. [GOC:bf	GOC:signaling]
C5	GO:MF	GOMF_NEUREGULIN_BINDING	ITGAV	3685	ENSG00000138448	ITGAV	3685	ENSG00000138448	M26636	Binding to a neuregulin	a member of the EGF family of growth factors. [GOC:bf	GOC:signaling]
C5	GO:MF	GOMF_NEUREGULIN_BINDING	ITGB3	3690	ENSG00000259207	ITGB3	3690	ENSG00000259207	M26636	Binding to a neuregulin	a member of the EGF family of growth factors. [GOC:bf	GOC:signaling]
C5	GO:MF	GOMF_NEUREGULIN_BINDING	ITGB4	3691	ENSG00000132470	ITGB4	3691	ENSG00000132470	M26636	Binding to a neuregulin	a member of the EGF family of growth factors. [GOC:bf	GOC:signaling]
C5	GO:MF	GOMF_PLATELET_DERIVED_GROWTH_FACTOR_BINDING	COL1A1	1277	ENSG00000108821	COL1A1	1277	ENSG00000108821	M18852	Binding to platelet-derived growth factor. [GOC:dgh]
C5	GO:MF	GOMF_PLATELET_DERIVED_GROWTH_FACTOR_BINDING	COL1A2	1278	ENSG00000164692	COL1A2	1278	ENSG00000164692	M18852	Binding to platelet-derived growth factor. [GOC:dgh]
C5	GO:MF	GOMF_PLATELET_DERIVED_GROWTH_FACTOR_BINDING	COL2A1	1280	ENSG00000139219	COL2A1	1280	ENSG00000139219	M18852	Binding to platelet-derived growth factor. [GOC:dgh]
C5	GO:MF	GOMF_PLATELET_DERIVED_GROWTH_FACTOR_BINDING	COL3A1	1281	ENSG00000168542	COL3A1	1281	ENSG00000168542	M18852	Binding to platelet-derived growth factor. [GOC:dgh]
C5	GO:MF	GOMF_PLATELET_DERIVED_GROWTH_FACTOR_BINDING	COL4A1	1282	ENSG00000187498	COL4A1	1282	ENSG00000187498	M18852	Binding to platelet-derived growth factor. [GOC:dgh]
C5	GO:MF	GOMF_PLATELET_DERIVED_GROWTH_FACTOR_BINDING	COL5A1	1289	ENSG00000130635	COL5A1	1289	ENSG00000130635	M18852	Binding to platelet-derived growth factor. [GOC:dgh]
C5	GO:MF	GOMF_PLATELET_DERIVED_GROWTH_FACTOR_BINDING	COL6A1	1291	ENSG00000142156	COL6A1	1291	ENSG00000142156	M18852	Binding to platelet-derived growth factor. [GOC:dgh]
C5	GO:MF	GOMF_PLATELET_DERIVED_GROWTH_FACTOR_BINDING	PDGFA	5154	ENSG00000197461	PDGFA	5154	ENSG00000197461	M18852	Binding to platelet-derived growth factor. [GOC:dgh]
C5	GO:MF	GOMF_PLATELET_DERIVED_GROWTH_FACTOR_BINDING	PDGFB	5155	ENSG00000100311	PDGFB	5155	ENSG00000100311	M18852	Binding to platelet-derived growth factor. [GOC:dgh]
C5	GO:MF	GOMF_PLATELET_DERIVED_GROWTH_FACTOR_BINDING	PDGFRB	5159	ENSG00000113721	PDGFRB	5159	ENSG00000113721	M18852	Binding to platelet-derived growth factor. [GOC:dgh]
C5	GO:MF	GOMF_PYRUVATE_DEHYDROGENASE_ACTIVITY	DLAT	1737	ENSG00000150768	DLAT	1737	ENSG00000150768	M26195	Catalysis of the oxidative decarboxylation of pyruvate. [ISBN:0716720094]
C5	GO:MF	GOMF_PYRUVATE_DEHYDROGENASE_ACTIVITY	DLD	1738	ENSG00000091140	DLD	1738	ENSG00000091140	M26195	Catalysis of the oxidative decarboxylation of pyruvate. [ISBN:0716720094]
C5	GO:MF	GOMF_PYRUVATE_DEHYDROGENASE_ACTIVITY	PDHA1	5160	ENSG00000131828	PDHA1	5160	ENSG00000131828	M26195	Catalysis of the oxidative decarboxylation of pyruvate. [ISBN:0716720094]
C5	GO:MF	GOMF_PYRUVATE_DEHYDROGENASE_ACTIVITY	PDHB	5162	ENSG00000168291	PDHB	5162	ENSG00000168291	M26195	Catalysis of the oxidative decarboxylation of pyruvate. [ISBN:0716720094]
C5	GO:MF	GOMF_PYRUVATE_DEHYDROGENASE_ACTIVITY	PDHX	8050	ENSG00000110435	PDHX	8050	ENSG00000110435	M26195	Catalysis of the oxidative decarboxylation of pyruvate. [ISBN:0716720094]
C5	GO:MF	GOMF_TRANSFORMING_GROWTH_FACTOR_BETA_RECEPTOR_ACTIVITY_TYPE_I	ACVR1	90	ENSG00000115170	ACVR1	90	ENSG00000115170	M26224	Combining with a complex of transforming growth factor beta and a type II TGF-beta receptor to initiate a change in cell activity; upon binding	acts as a downstream transducer of TGF-beta signals. [GOC:mah	Reactome:R-HSA-170846]
C5	GO:MF	GOMF_TRANSFORMING_GROWTH_FACTOR_BETA_RECEPTOR_ACTIVITY_TYPE_I	ACVRL1	94	ENSG00000139567	ACVRL1	94	ENSG00000139567	M26224	Combining with a complex of transforming growth factor beta and a type II TGF-beta receptor to initiate a change in cell activity; upon binding	acts as a downstream transducer of TGF-beta signals. [GOC:mah	Reactome:R-HSA-170846]
C5	GO:MF	GOMF_TRANSFORMING_GROWTH_FACTOR_BETA_RECEPTOR_ACTIVITY_TYPE_I	BMPR1A	657	ENSG00000107779	BMPR1A	657	ENSG00000107779	M26224	Combining with a complex of transforming growth factor beta and a type II TGF-beta receptor to initiate a change in cell activity; upon binding	acts as a downstream transducer of TGF-beta signals. [GOC:mah	Reactome:R-HSA-170846]
C5	GO:MF	GOMF_TRANSFORMING_GROWTH_FACTOR_BETA_RECEPTOR_ACTIVITY_TYPE_I	BMPR1B	658	ENSG00000138696	BMPR1B	658	ENSG00000138696	M26224	Combining with a complex of transforming growth factor beta and a type II TGF-beta receptor to initiate a change in cell activity; upon binding	acts as a downstream transducer of TGF-beta signals. [GOC:mah	Reactome:R-HSA-170846]
C5	GO:MF	GOMF_TRANSFORMING_GROWTH_FACTOR_BETA_RECEPTOR_ACTIVITY_TYPE_I	TGFBR1	7046	ENSG00000106799	TGFBR1	7046	ENSG00000106799	M26224	Combining with a complex of transforming growth factor beta and a type II TGF-beta receptor to initiate a change in cell activity; upon binding	acts as a downstream transducer of TGF-beta signals. [GOC:mah	Reactome:R-HSA-170846]
H		HALLMARK_ANGIOGENESIS	APOH	350	ENSG00000091583	APOH	350	ENSG00000091583	M5944	Genes up-regulated during formation of blood vessels (angiogenesis).
H		HALLMARK_ANGIOGENESIS	APP	351	ENSG00000142192	APP	351	ENSG00000142192	M5944	Genes up-regulated during formation of blood vessels (angiogenesis).
H		HALLMARK_ANGIOGENESIS	CCND2	894	ENSG00000118971	CCND2	894	ENSG00000118971	M5944	Genes up-regulated during formation of blood vessels (angiogenesis).
H		HALLMARK_ANGIOGENESIS	COL3A1	1281	ENSG00000168542	COL3A1	1281	ENSG00000168542	M5944	Genes up-regulated during formation of blood vessels (angiogenesis).
H		HALLMARK_ANGIOGENESIS	COL5A2	1290	ENSG00000204262	COL5A2	1290	ENSG00000204262	M5944	Genes up-regulated during formation of blood vessels (angiogenesis).
H		HALLMARK_ANGIOGENESIS	CXCL6	6372	ENSG00000124875	CXCL6	6372	ENSG00000124875	M5944	Genes up-regulated during formation of blood vessels (angiogenesis).
H		HALLMARK_ANGIOGENESIS	FGFR1	2260	ENSG00000077782	FGFR1	2260	ENSG00000077782	M5944	Genes up-regulated during formation of blood vessels (angiogenesis).
H		HALLMARK_ANGIOGENESIS	FSTL1	11167	ENSG00000163430	FSTL1	11167	ENSG00000163430	M5944	Genes up-regulated during formation of blood vessels (angiogenesis).
H		HALLMARK_ANGIOGENESIS	ITGAV	3685	ENSG00000138448	ITGAV	3685	ENSG00000138448	M5944	Genes up-regulated during formation of blood vessels (angiogenesis).
H		HALLMARK_ANGIOGENESIS	JAG1	182	ENSG00000101384	JAG1	182	ENSG00000101384	M5944	Genes up-regulated during formation of blood vessels (angiogenesis).
H		HALLMARK_ANGIOGENESIS	JAG2	3714	ENSG00000184916	JAG2	3714	ENSG00000184916	M5944	Genes up-regulated during formation of blood vessels (angiogenesis).
H		HALLMARK_ANGIOGENESIS	KCNJ8	3764	ENSG00000121361	KCNJ8	3764	ENSG00000121361	M5944	Genes up-regulated during formation of blood vessels (angiogenesis).
H		HALLMARK_ANGIOGENESIS	LPL	4023	ENSG00000175445	LPL	4023	ENSG00000175445	M5944	Genes up-regulated during formation of blood vessels (angiogenesis).
H		HALLMARK_ANGIOGENESIS	LRPAP1	4043	ENSG00000163956	LRPAP1	4043	ENSG00000163956	M5944	Genes up-regulated during formation of blood vessels (angiogenesis).
H		HALLMARK_ANGIOGENESIS	LUM	4060	ENSG00000139329	LUM	4060	ENSG00000139329	M5944	Genes up-regulated during formation of blood vessels (angiogenesis).
H		HALLMARK_ANGIOGENESIS	MSX1	4487	ENSG00000163132	MSX1	4487	ENSG00000163132	M5944	Genes up-regulated during formation of blood vessels (angiogenesis).
H		HALLMARK_ANGIOGENESIS	NRP1	8829	ENSG00000099250	NRP1	8829	ENSG00000099250	M5944	Genes up-regulated during formation of blood vessels (angiogenesis).
H		HALLMARK_ANGIOGENESIS	OLR1	4973	ENSG00000173391	OLR1	4973	ENSG00000173391	M5944	Genes up-regulated during formation of blood vessels (angiogenesis).
H		HALLMARK_ANGIOGENESIS	PDGFA	5154	ENSG00000197461	PDGFA	5154	ENSG00000197461	M5944	Genes up-regulated during formation of blood vessels (angiogenesis).
H		HALLMARK_ANGIOGENESIS	PF4	5196	ENSG00000163737	PF4	5196	ENSG00000163737	M5944	Genes up-regulated during formation of blood vessels (angiogenesis).
H		HALLMARK_ANGIOGENESIS	PGLYRP1	8993	ENSG00000008438	PGLYRP1	8993	ENSG00000008438	M5944	Genes up-regulated during formation of blood vessels (angiogenesis).
H		HALLMARK_ANGIOGENESIS	POSTN	10631	ENSG00000133110	POSTN	10631	ENSG00000133110	M5944	Genes up-regulated during formation of blood vessels (angiogenesis).
H		HALLMARK_ANGIOGENESIS	PRG2	5553	ENSG00000186652	PRG2	5553	ENSG00000186652	M5944	Genes up-regulated during formation of blood vessels (angiogenesis).
H		HALLMARK_ANGIOGENESIS	PTK2	5747	ENSG00000169398	PTK2	5747	ENSG00000169398	M5944	Genes up-regulated during formation of blood vessels (angiogenesis).
H		HALLMARK_ANGIOGENESIS	S100A4	6275	ENSG00000196154	S100A4	6275	ENSG00000196154	M5944	Genes up-regulated during formation of blood vessels (angiogenesis).
H		HALLMARK_ANGIOGENESIS	SERPINA5	5104	ENSG00000188488	SERPINA5	5104	ENSG00000188488	M5944	Genes up-regulated during formation of blood vessels (angiogenesis).
H		HALLMARK_ANGIOGENESIS	SLCO2A1	6578	ENSG00000174640	SLCO2A1	6578	ENSG00000174640	M5944	Genes up-regulated during formation of blood vessels (angiogenesis).
H		HALLMARK_ANGIOGENESIS	SPP1	6696	ENSG00000118785	SPP1	6696	ENSG00000118785	M5944	Genes up-regulated during formation of blood vessels (angiogenesis).
H		HALLMARK_ANGIOGENESIS	STC1	6781	ENSG00000159167	STC1	6781	ENSG00000159167	M5944	Genes up-regulated during formation of blood vessels (angiogenesis).
H		HALLMARK_ANGIOGENESIS	THBD	7056	ENSG00000178726	THBD	7056	ENSG00000178726	M5944	Genes up-regulated during formation of blood vessels (angiogenesis).
H		HALLMARK_ANGIOGENESIS	TIMP1	7076	ENSG00000102265	TIMP1	7076	ENSG00000102265	M5944	Genes up-regulated during formation of blood vessels (angiogenesis).
H		HALLMARK_ANGIOGENESIS	TNFRSF21	27242	ENSG00000146072	TNFRSF21	27242	ENSG00000146072	M5944	Genes up-regulated during formation of blood vessels (angiogenesis).
H		HALLMARK_ANGIOGENESIS	VAV2	7410	ENSG00000160293	VAV2	7410	ENSG00000160293	M5944	Genes up-regulated during formation of blood vessels (angiogenesis).
H		HALLMARK_ANGIOGENESIS	VCAN	1462	ENSG00000038427	VCAN	1462	ENSG00000038427	M5944	Genes up-regulated during formation of blood vessels (angiogenesis).
H		HALLMARK_ANGIOGENESIS	VEGFA	7422	ENSG00000112715	VEGFA	7422	ENSG00000112715	M5944	Genes up-regulated during formation of blood vessels (angiogenesis).
H		HALLMARK_ANGIOGENESIS	VTN	7448	ENSG00000109072	VTN	7448	ENSG00000109072	M5944	Genes up-regulated during formation of blood vessels (angiogenesis).
H		HALLMARK_APOPTOSIS	ADD1	118	ENSG00000087274	ADD1	118	ENSG00000087274	M5902	Genes mediating programmed cell death (apoptosis) by activation of caspases.
H		HALLMARK_APOPTOSIS	AIFM3	150209	ENSG00000183773	AIFM3	150209	ENSG00000183773	M5902	Genes mediating programmed cell death (apoptosis) by activation of caspases.
H		HALLMARK_APOPTOSIS	ANKH	56172	ENSG00000154122	ANKH	56172	ENSG00000154122	M5902	Genes mediating programmed cell death (apoptosis) by activation of caspases.
H		HALLMARK_APOPTOSIS	ANXA1	301	ENSG00000135046	ANXA1	301	ENSG00000135046	M5902	Genes mediating programmed cell death (apoptosis) by activation of caspases.
H		HALLMARK_APOPTOSIS	APP	351	ENSG00000142192	APP	351	ENSG00000142192	M5902	Genes mediating programmed cell death (apoptosis) by activation of caspases.
H		HALLMARK_APOPTOSIS	ATF3	467	ENSG00000162772	ATF3	467	ENSG00000162772	M5902	Genes mediating programmed cell death (apoptosis) by activation of caspases.
H		HALLMARK_APOPTOSIS	AVPR1A	552	ENSG00000166148	AVPR1A	552	ENSG00000166148	M5902	Genes mediating programmed cell death (apoptosis) by activation of caspases.
H		HALLMARK_APOPTOSIS	BAX	581	ENSG00000087088	BAX	581	ENSG00000087088	M5902	Genes mediating programmed cell death (apoptosis) by activation of caspases.
H		HALLMARK_APOPTOSIS	BCAP31	10134	ENSG00000185825	BCAP31	10134	ENSG00000185825	M5902	Genes mediating programmed cell death (apoptosis) by activation of caspases.
H		HALLMARK_APOPTOSIS	BCL10	8915	ENSG00000142867	BCL10	8915	ENSG00000142867	M5902	Genes mediating programmed cell death (apoptosis) by activation of caspases.
H		HALLMARK_APOPTOSIS	BCL2L1	598	ENSG00000171552	BCL2L1	598	ENSG00000171552	M5902	Genes mediating programmed cell death (apoptosis) by activation of caspases.
H		HALLMARK_APOPTOSIS	BCL2L10	10017	ENSG00000137875	BCL2L10	10017	ENSG00000137875	M5902	Genes mediating programmed cell death (apoptosis) by activation of caspases.
H		HALLMARK_APOPTOSIS	BCL2L11	10018	ENSG00000153094	BCL2L11	10018	ENSG00000153094	M5902	Genes mediating programmed cell death (apoptosis) by activation of caspases.
H		HALLMARK_APOPTOSIS	BCL2L2	599	ENSG00000129473	BCL2L2	599	ENSG00000129473	M5902	Genes mediating programmed cell death (apoptosis) by activation of caspases.
H		HALLMARK_APOPTOSIS	BGN	633	ENSG00000182492	BGN	633	ENSG00000182492	M5902	Genes mediating programmed cell death (apoptosis) by activation of caspases.
H		HALLMARK_APOPTOSIS	BID	637	ENSG00000015475	BID	637	ENSG00000015475	M5902	Genes mediating programmed cell death (apoptosis) by activation of caspases.
H		HALLMARK_APOPTOSIS	BIK	638	ENSG00000100290	BIK	638	ENSG00000100290	M5902	Genes mediating programmed cell death (apoptosis) by activation of caspases.
H		HALLMARK_APOPTOSIS	BIRC3	330	ENSG00000023445	BIRC3	330	ENSG00000023445	M5902	Genes mediating programmed cell death (apoptosis) by activation of caspases.
H		HALLMARK_APOPTOSIS	BMF	90427	ENSG00000104081	BMF	90427	ENSG00000104081	M5902	Genes mediating programmed cell death (apoptosis) by activation of caspases.
H		HALLMARK_APOPTOSIS	BMP2	650	ENSG00000125845	BMP2	650	ENSG00000125845	M5902	Genes mediating programmed cell death (apoptosis) by activation of caspases.
H		HALLMARK_APOPTOSIS	BNIP3L	665	ENSG00000104765	BNIP3L	665	ENSG00000104765	M5902	Genes mediating programmed cell death (apoptosis) by activation of caspases.
H		HALLMARK_APOPTOSIS	BRCA1	672	ENSG00000012048	BRCA1	672	ENSG00000012048	M5902	Genes mediating programmed cell death (apoptosis) by activation of caspases.
H		HALLMARK_APOPTOSIS	BTG2	7832	ENSG00000159388	BTG2	7832	ENSG00000159388	M5902	Genes mediating programmed cell death (apoptosis) by activation of caspases.
H		HALLMARK_APOPTOSIS	BTG3	10950	ENSG00000154640	BTG3	10950	ENSG00000154640	M5902	Genes mediating programmed cell death (apoptosis) by activation of caspases.
H		HALLMARK_APOPTOSIS	CASP1	834	ENSG00000137752	CASP1	834	ENSG00000137752	M5902	Genes mediating programmed cell death (apoptosis) by activation of caspases.
H		HALLMARK_APOPTOSIS	CASP2	835	ENSG00000106144	CASP2	835	ENSG00000106144	M5902	Genes mediating programmed cell death (apoptosis) by activation of caspases.
H		HALLMARK_APOPTOSIS	CASP3	836	ENSG00000164305	CASP3	836	ENSG00000164305	M5902	Genes mediating programmed cell death (apoptosis) by activation of caspases.
H		HALLMARK_APOPTOSIS	CASP4	837	ENSG00000196954	CASP4	837	ENSG00000196954	M5902	Genes mediating programmed cell death (apoptosis) by activation of caspases.
H		HALLMARK_APOPTOSIS	CASP6	839	ENSG00000138794	CASP6	839	ENSG00000138794	M5902	Genes mediating programmed cell death (apoptosis) by activation of caspases.
H		HALLMARK_APOPTOSIS	CASP7	840	ENSG00000165806	CASP7	840	ENSG00000165806	M5902	Genes mediating programmed cell death (apoptosis) by activation of caspases.
H		HALLMARK_APOPTOSIS	CASP8	841	ENSG00000064012	CASP8	841	ENSG00000064012	M5902	Genes mediating programmed cell death (apoptosis) by activation of caspases.
H		HALLMARK_APOPTOSIS	CASP9	842	ENSG00000132906	CASP9	842	ENSG00000132906	M5902	Genes mediating programmed cell death (apoptosis) by activation of caspases.
H		HALLMARK_APOPTOSIS	CAV1	857	ENSG00000105974	CAV1	857	ENSG00000105974	M5902	Genes mediating programmed cell death (apoptosis) by activation of caspases.
H		HALLMARK_APOPTOSIS	CCNA1	8900	ENSG00000133101	CCNA1	8900	ENSG00000133101	M5902	Genes mediating programmed cell death (apoptosis) by activation of caspases.
H		HALLMARK_APOPTOSIS	CCND1	595	ENSG00000110092	CCND1	595	ENSG00000110092	M5902	Genes mediating programmed cell death (apoptosis) by activation of caspases.
H		HALLMARK_APOPTOSIS	CCND2	894	ENSG00000118971	CCND2	894	ENSG00000118971	M5902	Genes mediating programmed cell death (apoptosis) by activation of caspases.
H		HALLMARK_APOPTOSIS	CD14	929	ENSG00000170458	CD14	929	ENSG00000170458	M5902	Genes mediating programmed cell death (apoptosis) by activation of caspases.
H		HALLMARK_APOPTOSIS	CD2	914	ENSG00000116824	CD2	914	ENSG00000116824	M5902	Genes mediating programmed cell death (apoptosis) by activation of caspases.
H		HALLMARK_APOPTOSIS	CD38	952	ENSG00000004468	CD38	952	ENSG00000004468	M5902	Genes mediating programmed cell death (apoptosis) by activation of caspases.
H		HALLMARK_APOPTOSIS	CD44	960	ENSG00000026508	CD44	960	ENSG00000026508	M5902	Genes mediating programmed cell death (apoptosis) by activation of caspases.
H		HALLMARK_APOPTOSIS	CD69	969	ENSG00000110848	CD69	969	ENSG00000110848	M5902	Genes mediating programmed cell death (apoptosis) by activation of caspases.
H		HALLMARK_APOPTOSIS	CDC25B	994	ENSG00000101224	CDC25B	994	ENSG00000101224	M5902	Genes mediating programmed cell death (apoptosis) by activation of caspases.
H		HALLMARK_APOPTOSIS	CDK2	1017	ENSG00000123374	CDK2	1017	ENSG00000123374	M5902	Genes mediating programmed cell death (apoptosis) by activation of caspases.
H		HALLMARK_APOPTOSIS	CDKN1B	1027	ENSG00000111276	CDKN1B	1027	ENSG00000111276	M5902	Genes mediating programmed cell death (apoptosis) by activation of caspases.
H		HALLMARK_APOPTOSIS	CFLAR	8837	ENSG00000003402	CFLAR	8837	ENSG00000003402	M5902	Genes mediating programmed cell death (apoptosis) by activation of caspases.
H		HALLMARK_APOPTOSIS	CLU	1191	ENSG00000120885	CLU	1191	ENSG00000120885	M5902	Genes mediating programmed cell death (apoptosis) by activation of caspases.
H		HALLMARK_APOPTOSIS	CREBBP	1387	ENSG00000005339	CREBBP	1387	ENSG00000005339	M5902	Genes mediating programmed cell death (apoptosis) by activation of caspases.
H		HALLMARK_APOPTOSIS	CTH	1491	ENSG00000116761	CTH	1491	ENSG00000116761	M5902	Genes mediating programmed cell death (apoptosis) by activation of caspases.
H		HALLMARK_APOPTOSIS	CTNNB1	1499	ENSG00000168036	CTNNB1	1499	ENSG00000168036	M5902	Genes mediating programmed cell death (apoptosis) by activation of caspases.
H		HALLMARK_APOPTOSIS	CYLD	1540	ENSG00000083799	CYLD	1540	ENSG00000083799	M5902	Genes mediating programmed cell death (apoptosis) by activation of caspases.
H		HALLMARK_APOPTOSIS	DAP	1611	ENSG00000112977	DAP	1611	ENSG00000112977	M5902	Genes mediating programmed cell death (apoptosis) by activation of caspases.
H		HALLMARK_APOPTOSIS	DAP3	7818	ENSG00000132676	DAP3	7818	ENSG00000132676	M5902	Genes mediating programmed cell death (apoptosis) by activation of caspases.
H		HALLMARK_APOPTOSIS	DCN	1634	ENSG00000011465	DCN	1634	ENSG00000011465	M5902	Genes mediating programmed cell death (apoptosis) by activation of caspases.
H		HALLMARK_APOPTOSIS	DDIT3	1649	ENSG00000175197	DDIT3	1649	ENSG00000175197	M5902	Genes mediating programmed cell death (apoptosis) by activation of caspases.
H		HALLMARK_APOPTOSIS	DFFA	1676	ENSG00000160049	DFFA	1676	ENSG00000160049	M5902	Genes mediating programmed cell death (apoptosis) by activation of caspases.
H		HALLMARK_APOPTOSIS	DIABLO	56616	ENSG00000184047	DIABLO	56616	ENSG00000184047	M5902	Genes mediating programmed cell death (apoptosis) by activation of caspases.
H		HALLMARK_APOPTOSIS	DNAJA1	3301	ENSG00000086061	DNAJA1	3301	ENSG00000086061	M5902	Genes mediating programmed cell death (apoptosis) by activation of caspases.
H		HALLMARK_APOPTOSIS	DNAJC3	5611	ENSG00000102580	DNAJC3	5611	ENSG00000102580	M5902	Genes mediating programmed cell death (apoptosis) by activation of caspases.
H		HALLMARK_APOPTOSIS	DNM1L	10059	ENSG00000087470	DNM1L	10059	ENSG00000087470	M5902	Genes mediating programmed cell death (apoptosis) by activation of caspases.
H		HALLMARK_APOPTOSIS	DPYD	1806	ENSG00000188641	DPYD	1806	ENSG00000188641	M5902	Genes mediating programmed cell death (apoptosis) by activation of caspases.
H		HALLMARK_APOPTOSIS	EBP	10682	ENSG00000147155	EBP	10682	ENSG00000147155	M5902	Genes mediating programmed cell death (apoptosis) by activation of caspases.
H		HALLMARK_APOPTOSIS	EGR3	1960	ENSG00000179388	EGR3	1960	ENSG00000179388	M5902	Genes mediating programmed cell death (apoptosis) by activation of caspases.
H		HALLMARK_APOPTOSIS	EMP1	2012	ENSG00000134531	EMP1	2012	ENSG00000134531	M5902	Genes mediating programmed cell death (apoptosis) by activation of caspases.
H		HALLMARK_APOPTOSIS	ENO2	2026	ENSG00000111674	ENO2	2026	ENSG00000111674	M5902	Genes mediating programmed cell death (apoptosis) by activation of caspases.
H		HALLMARK_APOPTOSIS	ERBB2	2064	ENSG00000141736	ERBB2	2064	ENSG00000141736	M5902	Genes mediating programmed cell death (apoptosis) by activation of caspases.
H		HALLMARK_APOPTOSIS	ERBB3	2065	ENSG00000065361	ERBB3	2065	ENSG00000065361	M5902	Genes mediating programmed cell death (apoptosis) by activation of caspases.
H		HALLMARK_APOPTOSIS	EREG	2069	ENSG00000124882	EREG	2069	ENSG00000124882	M5902	Genes mediating programmed cell death (apoptosis) by activation of caspases.
H		HALLMARK_APOPTOSIS	ETF1	2107	ENSG00000120705	ETF1	2107	ENSG00000120705	M5902	Genes mediating programmed cell death (apoptosis) by activation of caspases.
H		HALLMARK_APOPTOSIS	F2	2147	ENSG00000180210	F2	2147	ENSG00000180210	M5902	Genes mediating programmed cell death (apoptosis) by activation of caspases.
H		HALLMARK_APOPTOSIS	F2R	2149	ENSG00000181104	F2R	2149	ENSG00000181104	M5902	Genes mediating programmed cell death (apoptosis) by activation of caspases.
H		HALLMARK_APOPTOSIS	FAS	355	ENSG00000026103	FAS	355	ENSG00000026103	M5902	Genes mediating programmed cell death (apoptosis) by activation of caspases.
H		HALLMARK_APOPTOSIS	FASLG	356	ENSG00000117560	FASLG	356	ENSG00000117560	M5902	Genes mediating programmed cell death (apoptosis) by activation of caspases.
H		HALLMARK_APOPTOSIS	FDXR	2232	ENSG00000161513	FDXR	2232	ENSG00000161513	M5902	Genes mediating programmed cell death (apoptosis) by activation of caspases.
H		HALLMARK_APOPTOSIS	FEZ1	9638	ENSG00000149557	FEZ1	9638	ENSG00000149557	M5902	Genes mediating programmed cell death (apoptosis) by activation of caspases.
H		HALLMARK_APOPTOSIS	GADD45A	1647	ENSG00000116717	GADD45A	1647	ENSG00000116717	M5902	Genes mediating programmed cell death (apoptosis) by activation of caspases.
H		HALLMARK_APOPTOSIS	GADD45B	4616	ENSG00000099860	GADD45B	4616	ENSG00000099860	M5902	Genes mediating programmed cell death (apoptosis) by activation of caspases.
H		HALLMARK_APOPTOSIS	GCH1	2643	ENSG00000131979	GCH1	2643	ENSG00000131979	M5902	Genes mediating programmed cell death (apoptosis) by activation of caspases.
H		HALLMARK_APOPTOSIS	GNA15	2769	ENSG00000060558	GNA15	2769	ENSG00000060558	M5902	Genes mediating programmed cell death (apoptosis) by activation of caspases.
H		HALLMARK_APOPTOSIS	GPX1	2876	ENSG00000233276	GPX1	2876	ENSG00000233276	M5902	Genes mediating programmed cell death (apoptosis) by activation of caspases.
H		HALLMARK_APOPTOSIS	GPX3	2878	ENSG00000211445	GPX3	2878	ENSG00000211445	M5902	Genes mediating programmed cell death (apoptosis) by activation of caspases.
H		HALLMARK_APOPTOSIS	GPX4	2879	ENSG00000167468	GPX4	2879	ENSG00000167468	M5902	Genes mediating programmed cell death (apoptosis) by activation of caspases.
H		HALLMARK_APOPTOSIS	GSN	2934	ENSG00000148180	GSN	2934	ENSG00000148180	M5902	Genes mediating programmed cell death (apoptosis) by activation of caspases.
H		HALLMARK_APOPTOSIS	GSR	2936	ENSG00000104687	GSR	2936	ENSG00000104687	M5902	Genes mediating programmed cell death (apoptosis) by activation of caspases.
H		HALLMARK_APOPTOSIS	GSTM1	2944	ENSG00000134184	GSTM1	2944	ENSG00000134184	M5902	Genes mediating programmed cell death (apoptosis) by activation of caspases.
H		HALLMARK_APOPTOSIS	GUCY2D	3000	ENSG00000132518	GUCY2D	3000	ENSG00000132518	M5902	Genes mediating programmed cell death (apoptosis) by activation of caspases.
H		HALLMARK_APOPTOSIS	H1-0	3005	ENSG00000189060	H1-0	3005	ENSG00000189060	M5902	Genes mediating programmed cell death (apoptosis) by activation of caspases.
H		HALLMARK_APOPTOSIS	HGF	3082	ENSG00000019991	HGF	3082	ENSG00000019991	M5902	Genes mediating programmed cell death (apoptosis) by activation of caspases.
H		HALLMARK_APOPTOSIS	HMGB2	3148	ENSG00000164104	HMGB2	3148	ENSG00000164104	M5902	Genes mediating programmed cell death (apoptosis) by activation of caspases.
H		HALLMARK_APOPTOSIS	HMOX1	3162	ENSG00000100292	HMOX1	3162	ENSG00000100292	M5902	Genes mediating programmed cell death (apoptosis) by activation of caspases.
H		HALLMARK_APOPTOSIS	HSPB1	3315	ENSG00000106211	HSPB1	3315	ENSG00000106211	M5902	Genes mediating programmed cell death (apoptosis) by activation of caspases.
H		HALLMARK_APOPTOSIS	IER3	8870	ENSG00000137331	IER3	8870	ENSG00000137331	M5902	Genes mediating programmed cell death (apoptosis) by activation of caspases.
H		HALLMARK_APOPTOSIS	IFITM3	10410	ENSG00000142089	IFITM3	10410	ENSG00000142089	M5902	Genes mediating programmed cell death (apoptosis) by activation of caspases.
H		HALLMARK_APOPTOSIS	IFNB1	3456	ENSG00000171855	IFNB1	3456	ENSG00000171855	M5902	Genes mediating programmed cell death (apoptosis) by activation of caspases.
H		HALLMARK_APOPTOSIS	IFNGR1	3459	ENSG00000027697	IFNGR1	3459	ENSG00000027697	M5902	Genes mediating programmed cell death (apoptosis) by activation of caspases.
H		HALLMARK_APOPTOSIS	IGF2R	3482	ENSG00000197081	IGF2R	3482	ENSG00000197081	M5902	Genes mediating programmed cell death (apoptosis) by activation of caspases.
H		HALLMARK_APOPTOSIS	IGFBP6	3489	ENSG00000167779	IGFBP6	3489	ENSG00000167779	M5902	Genes mediating programmed cell death (apoptosis) by activation of caspases.
H		HALLMARK_APOPTOSIS	IL18	3606	ENSG00000150782	IL18	3606	ENSG00000150782	M5902	Genes mediating programmed cell death (apoptosis) by activation of caspases.
H		HALLMARK_APOPTOSIS	IL1A	3552	ENSG00000115008	IL1A	3552	ENSG00000115008	M5902	Genes mediating programmed cell death (apoptosis) by activation of caspases.
H		HALLMARK_APOPTOSIS	IL1B	3553	ENSG00000125538	IL1B	3553	ENSG00000125538	M5902	Genes mediating programmed cell death (apoptosis) by activation of caspases.
H		HALLMARK_APOPTOSIS	IL6	3569	ENSG00000136244	IL6	3569	ENSG00000136244	M5902	Genes mediating programmed cell death (apoptosis) by activation of caspases.
H		HALLMARK_APOPTOSIS	ISG20	3669	ENSG00000172183	ISG20	3669	ENSG00000172183	M5902	Genes mediating programmed cell death (apoptosis) by activation of caspases.
H		HALLMARK_APOPTOSIS	JUN	3725	ENSG00000177606	JUN	3725	ENSG00000177606	M5902	Genes mediating programmed cell death (apoptosis) by activation of caspases.
H		HALLMARK_APOPTOSIS	KRT18	3875	ENSG00000111057	KRT18	3875	ENSG00000111057	M5902	Genes mediating programmed cell death (apoptosis) by activation of caspases.
H		HALLMARK_APOPTOSIS	LEF1	51176	ENSG00000138795	LEF1	51176	ENSG00000138795	M5902	Genes mediating programmed cell death (apoptosis) by activation of caspases.
H		HALLMARK_APOPTOSIS	LGALS3	3958	ENSG00000131981	LGALS3	3958	ENSG00000131981	M5902	Genes mediating programmed cell death (apoptosis) by activation of caspases.
H		HALLMARK_APOPTOSIS	LMNA	4000	ENSG00000160789	LMNA	4000	ENSG00000160789	M5902	Genes mediating programmed cell death (apoptosis) by activation of caspases.
H		HALLMARK_APOPTOSIS	LUM	4060	ENSG00000139329	LUM	4060	ENSG00000139329	M5902	Genes mediating programmed cell death (apoptosis) by activation of caspases.
H		HALLMARK_APOPTOSIS	MADD	8567	ENSG00000110514	MADD	8567	ENSG00000110514	M5902	Genes mediating programmed cell death (apoptosis) by activation of caspases.
H		HALLMARK_APOPTOSIS	MCL1	4170	ENSG00000143384	MCL1	4170	ENSG00000143384	M5902	Genes mediating programmed cell death (apoptosis) by activation of caspases.
H		HALLMARK_APOPTOSIS	MGMT	4255	ENSG00000170430	MGMT	4255	ENSG00000170430	M5902	Genes mediating programmed cell death (apoptosis) by activation of caspases.
H		HALLMARK_APOPTOSIS	MMP2	4313	ENSG00000087245	MMP2	4313	ENSG00000087245	M5902	Genes mediating programmed cell death (apoptosis) by activation of caspases.
H		HALLMARK_APOPTOSIS	NEDD9	4739	ENSG00000111859	NEDD9	4739	ENSG00000111859	M5902	Genes mediating programmed cell death (apoptosis) by activation of caspases.
H		HALLMARK_APOPTOSIS	NEFH	4744	ENSG00000100285	NEFH	4744	ENSG00000100285	M5902	Genes mediating programmed cell death (apoptosis) by activation of caspases.
H		HALLMARK_APOPTOSIS	PAK1	5058	ENSG00000149269	PAK1	5058	ENSG00000149269	M5902	Genes mediating programmed cell death (apoptosis) by activation of caspases.
H		HALLMARK_APOPTOSIS	PDCD4	27250	ENSG00000150593	PDCD4	27250	ENSG00000150593	M5902	Genes mediating programmed cell death (apoptosis) by activation of caspases.
H		HALLMARK_APOPTOSIS	PDGFRB	5159	ENSG00000113721	PDGFRB	5159	ENSG00000113721	M5902	Genes mediating programmed cell death (apoptosis) by activation of caspases.
H		HALLMARK_APOPTOSIS	PEA15	8682	ENSG00000162734	PEA15	8682	ENSG00000162734	M5902	Genes mediating programmed cell death (apoptosis) by activation of caspases.
H		HALLMARK_APOPTOSIS	PLAT	5327	ENSG00000104368	PLAT	5327	ENSG00000104368	M5902	Genes mediating programmed cell death (apoptosis) by activation of caspases.
H		HALLMARK_APOPTOSIS	PLCB2	5330	ENSG00000137841	PLCB2	5330	ENSG00000137841	M5902	Genes mediating programmed cell death (apoptosis) by activation of caspases.
H		HALLMARK_APOPTOSIS	PLPPR4	9890	ENSG00000117600	PLPPR4	9890	ENSG00000117600	M5902	Genes mediating programmed cell death (apoptosis) by activation of caspases.
H		HALLMARK_APOPTOSIS	PMAIP1	5366	ENSG00000141682	PMAIP1	5366	ENSG00000141682	M5902	Genes mediating programmed cell death (apoptosis) by activation of caspases.
H		HALLMARK_APOPTOSIS	PPP2R5B	5526	ENSG00000068971	PPP2R5B	5526	ENSG00000068971	M5902	Genes mediating programmed cell death (apoptosis) by activation of caspases.
H		HALLMARK_APOPTOSIS	PPP3R1	5534	ENSG00000221823	PPP3R1	5534	ENSG00000221823	M5902	Genes mediating programmed cell death (apoptosis) by activation of caspases.
H		HALLMARK_APOPTOSIS	PPT1	5538	ENSG00000131238	PPT1	5538	ENSG00000131238	M5902	Genes mediating programmed cell death (apoptosis) by activation of caspases.
H		HALLMARK_APOPTOSIS	PRF1	5551	ENSG00000180644	PRF1	5551	ENSG00000180644	M5902	Genes mediating programmed cell death (apoptosis) by activation of caspases.
H		HALLMARK_APOPTOSIS	PSEN1	5663	ENSG00000080815	PSEN1	5663	ENSG00000080815	M5902	Genes mediating programmed cell death (apoptosis) by activation of caspases.
H		HALLMARK_APOPTOSIS	PSEN2	5664	ENSG00000143801	PSEN2	5664	ENSG00000143801	M5902	Genes mediating programmed cell death (apoptosis) by activation of caspases.
H		HALLMARK_APOPTOSIS	PTK2	5747	ENSG00000169398	PTK2	5747	ENSG00000169398	M5902	Genes mediating programmed cell death (apoptosis) by activation of caspases.
H		HALLMARK_APOPTOSIS	RARA	5914	ENSG00000131759	RARA	5914	ENSG00000131759	M5902	Genes mediating programmed cell death (apoptosis) by activation of caspases.
H		HALLMARK_APOPTOSIS	RELA	5970	ENSG00000173039	RELA	5970	ENSG00000173039	M5902	Genes mediating programmed cell death (apoptosis) by activation of caspases.
H		HALLMARK_APOPTOSIS	RETSAT	54884	ENSG00000042445	RETSAT	54884	ENSG00000042445	M5902	Genes mediating programmed cell death (apoptosis) by activation of caspases.
H		HALLMARK_APOPTOSIS	RHOB	388	ENSG00000143878	RHOB	388	ENSG00000143878	M5902	Genes mediating programmed cell death (apoptosis) by activation of caspases.
H		HALLMARK_APOPTOSIS	RHOT2	89941	ENSG00000140983	RHOT2	89941	ENSG00000140983	M5902	Genes mediating programmed cell death (apoptosis) by activation of caspases.
H		HALLMARK_APOPTOSIS	RNASEL	6041	ENSG00000135828	RNASEL	6041	ENSG00000135828	M5902	Genes mediating programmed cell death (apoptosis) by activation of caspases.
H		HALLMARK_APOPTOSIS	ROCK1	6093	ENSG00000067900	ROCK1	6093	ENSG00000067900	M5902	Genes mediating programmed cell death (apoptosis) by activation of caspases.
H		HALLMARK_APOPTOSIS	SAT1	6303	ENSG00000130066	SAT1	6303	ENSG00000130066	M5902	Genes mediating programmed cell death (apoptosis) by activation of caspases.
H		HALLMARK_APOPTOSIS	SATB1	6304	ENSG00000182568	SATB1	6304	ENSG00000182568	M5902	Genes mediating programmed cell death (apoptosis) by activation of caspases.
H		HALLMARK_APOPTOSIS	SC5D	6309	ENSG00000109929	SC5D	6309	ENSG00000109929	M5902	Genes mediating programmed cell death (apoptosis) by activation of caspases.
H		HALLMARK_APOPTOSIS	SLC20A1	6574	ENSG00000144136	SLC20A1	6574	ENSG00000144136	M5902	Genes mediating programmed cell death (apoptosis) by activation of caspases.
H		HALLMARK_APOPTOSIS	SMAD7	4092	ENSG00000101665	SMAD7	4092	ENSG00000101665	M5902	Genes mediating programmed cell death (apoptosis) by activation of caspases.
H		HALLMARK_APOPTOSIS	SOD1	6647	ENSG00000142168	SOD1	6647	ENSG00000142168	M5902	Genes mediating programmed cell death (apoptosis) by activation of caspases.
H		HALLMARK_APOPTOSIS	SOD2	6648	ENSG00000112096	SOD2	6648	ENSG00000112096	M5902	Genes mediating programmed cell death (apoptosis) by activation of caspases.
H		HALLMARK_APOPTOSIS	SPTAN1	6709	ENSG00000197694	SPTAN1	6709	ENSG00000197694	M5902	Genes mediating programmed cell death (apoptosis) by activation of caspases.
H		HALLMARK_APOPTOSIS	SQSTM1	8878	ENSG00000161011	SQSTM1	8878	ENSG00000161011	M5902	Genes mediating programmed cell death (apoptosis) by activation of caspases.
H		HALLMARK_APOPTOSIS	TAP1	6890	ENSG00000168394	TAP1	6890	ENSG00000168394	M5902	Genes mediating programmed cell death (apoptosis) by activation of caspases.
H		HALLMARK_APOPTOSIS	TGFB2	7042	ENSG00000092969	TGFB2	7042	ENSG00000092969	M5902	Genes mediating programmed cell death (apoptosis) by activation of caspases.
H		HALLMARK_APOPTOSIS	TGFBR3	7049	ENSG00000069702	TGFBR3	7049	ENSG00000069702	M5902	Genes mediating programmed cell death (apoptosis) by activation of caspases.
H		HALLMARK_APOPTOSIS	TIMP1	7076	ENSG00000102265	TIMP1	7076	ENSG00000102265	M5902	Genes mediating programmed cell death (apoptosis) by activation of caspases.
H		HALLMARK_APOPTOSIS	TIMP2	7077	ENSG00000035862	TIMP2	7077	ENSG00000035862	M5902	Genes mediating programmed cell death (apoptosis) by activation of caspases.
H		HALLMARK_APOPTOSIS	TIMP3	7078	ENSG00000100234	TIMP3	7078	ENSG00000100234	M5902	Genes mediating programmed cell death (apoptosis) by activation of caspases.
H		HALLMARK_APOPTOSIS	TNF	7124	ENSG00000232810	TNF	7124	ENSG00000232810	M5902	Genes mediating programmed cell death (apoptosis) by activation of caspases.
H		HALLMARK_APOPTOSIS	TNFRSF12A	51330	ENSG00000006327	TNFRSF12A	51330	ENSG00000006327	M5902	Genes mediating programmed cell death (apoptosis) by activation of caspases.
H		HALLMARK_APOPTOSIS	TNFSF10	8743	ENSG00000121858	TNFSF10	8743	ENSG00000121858	M5902	Genes mediating programmed cell death (apoptosis) by activation of caspases.
H		HALLMARK_APOPTOSIS	TOP2A	7153	ENSG00000131747	TOP2A	7153	ENSG00000131747	M5902	Genes mediating programmed cell death (apoptosis) by activation of caspases.
H		HALLMARK_APOPTOSIS	TSPO	706	ENSG00000100300	TSPO	706	ENSG00000100300	M5902	Genes mediating programmed cell death (apoptosis) by activation of caspases.
H		HALLMARK_APOPTOSIS	TXNIP	10628	ENSG00000265972	TXNIP	10628	ENSG00000265972	M5902	Genes mediating programmed cell death (apoptosis) by activation of caspases.
H		HALLMARK_APOPTOSIS	VDAC2	7417	ENSG00000165637	VDAC2	7417	ENSG00000165637	M5902	Genes mediating programmed cell death (apoptosis) by activation of caspases.
H		HALLMARK_APOPTOSIS	WEE1	7465	ENSG00000166483	WEE1	7465	ENSG00000166483	M5902	Genes mediating programmed cell death (apoptosis) by activation of caspases.
H		HALLMARK_APOPTOSIS	XIAP	331	ENSG00000101966	XIAP	331	ENSG00000101966	M5902	Genes mediating programmed cell death (apoptosis) by activation of caspases.
H		HALLMARK_DNA_REPAIR	AAAS	8086	ENSG00000094914	AAAS	8086	ENSG00000094914	M5898	Genes involved in DNA repair.
H		HALLMARK_DNA_REPAIR	ADA	100	ENSG00000196839	ADA	100	ENSG00000196839	M5898	Genes involved in DNA repair.
H		HALLMARK_DNA_REPAIR	ADCY6	112	ENSG00000174233	ADCY6	112	ENSG00000174233	M5898	Genes involved in DNA repair.
H		HALLMARK_DNA_REPAIR	ADRM1	11047	ENSG00000130706	ADRM1	11047	ENSG00000130706	M5898	Genes involved in DNA repair.
H		HALLMARK_DNA_REPAIR	AGO4	192670	ENSG00000134698	AGO4	192670	ENSG00000134698	M5898	Genes involved in DNA repair.
H		HALLMARK_DNA_REPAIR	AK1	203	ENSG00000106992	AK1	203	ENSG00000106992	M5898	Genes involved in DNA repair.
H		HALLMARK_DNA_REPAIR	AK3	50808	ENSG00000147853	AK3	50808	ENSG00000147853	M5898	Genes involved in DNA repair.
H		HALLMARK_DNA_REPAIR	ALYREF	10189	ENSG00000183684	ALYREF	10189	ENSG00000183684	M5898	Genes involved in DNA repair.
H		HALLMARK_DNA_REPAIR	APRT	353	ENSG00000198931	APRT	353	ENSG00000198931	M5898	Genes involved in DNA repair.
H		HALLMARK_DNA_REPAIR	ARL6IP1	23204	ENSG00000170540	ARL6IP1	23204	ENSG00000170540	M5898	Genes involved in DNA repair.
H		HALLMARK_DNA_REPAIR	BCAM	4059	ENSG00000187244	BCAM	4059	ENSG00000187244	M5898	Genes involved in DNA repair.
H		HALLMARK_DNA_REPAIR	BCAP31	10134	ENSG00000185825	BCAP31	10134	ENSG00000185825	M5898	Genes involved in DNA repair.
H		HALLMARK_DNA_REPAIR	BOLA2	552900	ENSG00000183336	BOLA2	552900	ENSG00000183336	M5898	Genes involved in DNA repair.
H		HALLMARK_DNA_REPAIR	BRF2	55290	ENSG00000104221	BRF2	55290	ENSG00000104221	M5898	Genes involved in DNA repair.
H		HALLMARK_DNA_REPAIR	CANT1	124583	ENSG00000171302	CANT1	124583	ENSG00000171302	M5898	Genes involved in DNA repair.
H		HALLMARK_DNA_REPAIR	CCNO	10309	ENSG00000152669	CCNO	10309	ENSG00000152669	M5898	Genes involved in DNA repair.
H		HALLMARK_DNA_REPAIR	CDA	978	ENSG00000158825	CDA	978	ENSG00000158825	M5898	Genes involved in DNA repair.
H		HALLMARK_DNA_REPAIR	CETN2	1069	ENSG00000147400	CETN2	1069	ENSG00000147400	M5898	Genes involved in DNA repair.
H		HALLMARK_DNA_REPAIR	CLP1	10978	ENSG00000172409	CLP1	10978	ENSG00000172409	M5898	Genes involved in DNA repair.
H		HALLMARK_DNA_REPAIR	CMPK2	129607	ENSG00000134326	CMPK2	129607	ENSG00000134326	M5898	Genes involved in DNA repair.
H		HALLMARK_DNA_REPAIR	COX17	10063	ENSG00000138495	COX17	10063	ENSG00000138495	M5898	Genes involved in DNA repair.
H		HALLMARK_DNA_REPAIR	CSTF3	1479	ENSG00000176102	CSTF3	1479	ENSG00000176102	M5898	Genes involved in DNA repair.
H		HALLMARK_DNA_REPAIR	DAD1	1603	ENSG00000129562	DAD1	1603	ENSG00000129562	M5898	Genes involved in DNA repair.
H		HALLMARK_DNA_REPAIR	DCTN4	51164	ENSG00000132912	DCTN4	51164	ENSG00000132912	M5898	Genes involved in DNA repair.
H		HALLMARK_DNA_REPAIR	DDB1	1642	ENSG00000167986	DDB1	1642	ENSG00000167986	M5898	Genes involved in DNA repair.
H		HALLMARK_DNA_REPAIR	DDB2	1643	ENSG00000134574	DDB2	1643	ENSG00000134574	M5898	Genes involved in DNA repair.
H		HALLMARK_DNA_REPAIR	DGCR8	54487	ENSG00000128191	DGCR8	54487	ENSG00000128191	M5898	Genes involved in DNA repair.
H		HALLMARK_DNA_REPAIR	DGUOK	1716	ENSG00000114956	DGUOK	1716	ENSG00000114956	M5898	Genes involved in DNA repair.
H		HALLMARK_DNA_REPAIR	DUT	1854	ENSG00000128951	DUT	1854	ENSG00000128951	M5898	Genes involved in DNA repair.
H		HALLMARK_DNA_REPAIR	EDF1	8721	ENSG00000107223	EDF1	8721	ENSG00000107223	M5898	Genes involved in DNA repair.
H		HALLMARK_DNA_REPAIR	EIF1B	10289	ENSG00000114784	EIF1B	10289	ENSG00000114784	M5898	Genes involved in DNA repair.
H		HALLMARK_DNA_REPAIR	ELL	8178	ENSG00000105656	ELL	8178	ENSG00000105656	M5898	Genes involved in DNA repair.
H		HALLMARK_DNA_REPAIR	ELOA	6924	ENSG00000011007	ELOA	6924	ENSG00000011007	M5898	Genes involved in DNA repair.
H		HALLMARK_DNA_REPAIR	ERCC1	2067	ENSG00000012061	ERCC1	2067	ENSG00000012061	M5898	Genes involved in DNA repair.
H		HALLMARK_DNA_REPAIR	ERCC2	2068	ENSG00000104884	ERCC2	2068	ENSG00000104884	M5898	Genes involved in DNA repair.
H		HALLMARK_DNA_REPAIR	ERCC3	2071	ENSG00000163161	ERCC3	2071	ENSG00000163161	M5898	Genes involved in DNA repair.
H		HALLMARK_DNA_REPAIR	ERCC4	2072	ENSG00000175595	ERCC4	2072	ENSG00000175595	M5898	Genes involved in DNA repair.
H		HALLMARK_DNA_REPAIR	ERCC5	2073	ENSG00000134899	ERCC5	2073	ENSG00000134899	M5898	Genes involved in DNA repair.
H		HALLMARK_DNA_REPAIR	ERCC8	1161	ENSG00000049167	ERCC8	1161	ENSG00000049167	M5898	Genes involved in DNA repair.
H		HALLMARK_DNA_REPAIR	FEN1	2237	ENSG00000168496	FEN1	2237	ENSG00000168496	M5898	Genes involved in DNA repair.
H		HALLMARK_DNA_REPAIR	GMPR2	51292	ENSG00000100938	GMPR2	51292	ENSG00000100938	M5898	Genes involved in DNA repair.
H		HALLMARK_DNA_REPAIR	GPX4	2879	ENSG00000167468	GPX4	2879	ENSG00000167468	M5898	Genes involved in DNA repair.
H		HALLMARK_DNA_REPAIR	GSDME	1687	ENSG00000105928	GSDME	1687	ENSG00000105928	M5898	Genes involved in DNA repair.
H		HALLMARK_DNA_REPAIR	GTF2A2	2958	ENSG00000140307	GTF2A2	2958	ENSG00000140307	M5898	Genes involved in DNA repair.
H		HALLMARK_DNA_REPAIR	GTF2B	2959	ENSG00000137947	GTF2B	2959	ENSG00000137947	M5898	Genes involved in DNA repair.
H		HALLMARK_DNA_REPAIR	GTF2F1	2962	ENSG00000125651	GTF2F1	2962	ENSG00000125651	M5898	Genes involved in DNA repair.
H		HALLMARK_DNA_REPAIR	GTF2H1	2965	ENSG00000110768	GTF2H1	2965	ENSG00000110768	M5898	Genes involved in DNA repair.
H		HALLMARK_DNA_REPAIR	GTF2H3	2967	ENSG00000111358	GTF2H3	2967	ENSG00000111358	M5898	Genes involved in DNA repair.
H		HALLMARK_DNA_REPAIR	GTF2H5	404672	ENSG00000272047	GTF2H5	404672	ENSG00000272047	M5898	Genes involved in DNA repair.
H		HALLMARK_DNA_REPAIR	GTF3C5	9328	ENSG00000148308	GTF3C5	9328	ENSG00000148308	M5898	Genes involved in DNA repair.
H		HALLMARK_DNA_REPAIR	GUK1	2987	ENSG00000143774	GUK1	2987	ENSG00000143774	M5898	Genes involved in DNA repair.
H		HALLMARK_DNA_REPAIR	HCLS1	3059	ENSG00000180353	HCLS1	3059	ENSG00000180353	M5898	Genes involved in DNA repair.
H		HALLMARK_DNA_REPAIR	HPRT1	3251	ENSG00000165704	HPRT1	3251	ENSG00000165704	M5898	Genes involved in DNA repair.
H		HALLMARK_DNA_REPAIR	IMPDH2	3615	ENSG00000178035	IMPDH2	3615	ENSG00000178035	M5898	Genes involved in DNA repair.
H		HALLMARK_DNA_REPAIR	ITPA	3704	ENSG00000125877	ITPA	3704	ENSG00000125877	M5898	Genes involved in DNA repair.
H		HALLMARK_DNA_REPAIR	LIG1	3978	ENSG00000105486	LIG1	3978	ENSG00000105486	M5898	Genes involved in DNA repair.
H		HALLMARK_DNA_REPAIR	MPC2	25874	ENSG00000143158	MPC2	25874	ENSG00000143158	M5898	Genes involved in DNA repair.
H		HALLMARK_DNA_REPAIR	MPG	4350	ENSG00000103152	MPG	4350	ENSG00000103152	M5898	Genes involved in DNA repair.
H		HALLMARK_DNA_REPAIR	MRPL40	64976	ENSG00000185608	MRPL40	64976	ENSG00000185608	M5898	Genes involved in DNA repair.
H		HALLMARK_DNA_REPAIR	NCBP2	22916	ENSG00000114503	NCBP2	22916	ENSG00000114503	M5898	Genes involved in DNA repair.
H		HALLMARK_DNA_REPAIR	NELFB	25920	ENSG00000188986	NELFB	25920	ENSG00000188986	M5898	Genes involved in DNA repair.
H		HALLMARK_DNA_REPAIR	NELFCD	51497	ENSG00000101158	NELFCD	51497	ENSG00000101158	M5898	Genes involved in DNA repair.
H		HALLMARK_DNA_REPAIR	NELFE	7936	ENSG00000204356	NELFE	7936	ENSG00000204356	M5898	Genes involved in DNA repair.
H		HALLMARK_DNA_REPAIR	NFX1	4799	ENSG00000086102	NFX1	4799	ENSG00000086102	M5898	Genes involved in DNA repair.
H		HALLMARK_DNA_REPAIR	NME1	4830	ENSG00000239672	NME1	4830	ENSG00000239672	M5898	Genes involved in DNA repair.
H		HALLMARK_DNA_REPAIR	NME3	4832	ENSG00000103024	NME3	4832	ENSG00000103024	M5898	Genes involved in DNA repair.
H		HALLMARK_DNA_REPAIR	NME4	4833	ENSG00000103202	NME4	4833	ENSG00000103202	M5898	Genes involved in DNA repair.
H		HALLMARK_DNA_REPAIR	NPR2	4882	ENSG00000159899	NPR2	4882	ENSG00000159899	M5898	Genes involved in DNA repair.
H		HALLMARK_DNA_REPAIR	NT5C	30833	ENSG00000125458	NT5C	30833	ENSG00000125458	M5898	Genes involved in DNA repair.
H		HALLMARK_DNA_REPAIR	NT5C3A	51251	ENSG00000122643	NT5C3A	51251	ENSG00000122643	M5898	Genes involved in DNA repair.
H		HALLMARK_DNA_REPAIR	NUDT21	11051	ENSG00000167005	NUDT21	11051	ENSG00000167005	M5898	Genes involved in DNA repair.
H		HALLMARK_DNA_REPAIR	NUDT9	53343	ENSG00000170502	NUDT9	53343	ENSG00000170502	M5898	Genes involved in DNA repair.
H		HALLMARK_DNA_REPAIR	PCNA	5111	ENSG00000132646	PCNA	5111	ENSG00000132646	M5898	Genes involved in DNA repair.
H		HALLMARK_DNA_REPAIR	PDE4B	5142	ENSG00000184588	PDE4B	5142	ENSG00000184588	M5898	Genes involved in DNA repair.
H		HALLMARK_DNA_REPAIR	PDE6G	5148	ENSG00000185527	PDE6G	5148	ENSG00000185527	M5898	Genes involved in DNA repair.
H		HALLMARK_DNA_REPAIR	PNP	4860	ENSG00000198805	PNP	4860	ENSG00000198805	M5898	Genes involved in DNA repair.
H		HALLMARK_DNA_REPAIR	POLA1	5422	ENSG00000101868	POLA1	5422	ENSG00000101868	M5898	Genes involved in DNA repair.
H		HALLMARK_DNA_REPAIR	POLA2	23649	ENSG00000014138	POLA2	23649	ENSG00000014138	M5898	Genes involved in DNA repair.
H		HALLMARK_DNA_REPAIR	POLB	5423	ENSG00000070501	POLB	5423	ENSG00000070501	M5898	Genes involved in DNA repair.
H		HALLMARK_DNA_REPAIR	POLD1	5424	ENSG00000062822	POLD1	5424	ENSG00000062822	M5898	Genes involved in DNA repair.
H		HALLMARK_DNA_REPAIR	POLD3	10714	ENSG00000077514	POLD3	10714	ENSG00000077514	M5898	Genes involved in DNA repair.
H		HALLMARK_DNA_REPAIR	POLD4	57804	ENSG00000175482	POLD4	57804	ENSG00000175482	M5898	Genes involved in DNA repair.
H		HALLMARK_DNA_REPAIR	POLE4	56655	ENSG00000115350	POLE4	56655	ENSG00000115350	M5898	Genes involved in DNA repair.
H		HALLMARK_DNA_REPAIR	POLH	5429	ENSG00000170734	POLH	5429	ENSG00000170734	M5898	Genes involved in DNA repair.
H		HALLMARK_DNA_REPAIR	POLL	27343	ENSG00000166169	POLL	27343	ENSG00000166169	M5898	Genes involved in DNA repair.
H		HALLMARK_DNA_REPAIR	POLR1C	9533	ENSG00000171453	POLR1C	9533	ENSG00000171453	M5898	Genes involved in DNA repair.
H		HALLMARK_DNA_REPAIR	POLR1D	51082	ENSG00000186184	POLR1D	51082	ENSG00000186184	M5898	Genes involved in DNA repair.
H		HALLMARK_DNA_REPAIR	POLR1H	30834	ENSG00000066379	POLR1H	30834	ENSG00000066379	M5898	Genes involved in DNA repair.
H		HALLMARK_DNA_REPAIR	POLR2A	5430	ENSG00000181222	POLR2A	5430	ENSG00000181222	M5898	Genes involved in DNA repair.
H		HALLMARK_DNA_REPAIR	POLR2C	5432	ENSG00000102978	POLR2C	5432	ENSG00000102978	M5898	Genes involved in DNA repair.
H		HALLMARK_DNA_REPAIR	POLR2D	5433	ENSG00000144231	POLR2D	5433	ENSG00000144231	M5898	Genes involved in DNA repair.
H		HALLMARK_DNA_REPAIR	POLR2E	5434	ENSG00000099817	POLR2E	5434	ENSG00000099817	M5898	Genes involved in DNA repair.
H		HALLMARK_DNA_REPAIR	POLR2F	5435	ENSG00000100142	POLR2F	5435	ENSG00000100142	M5898	Genes involved in DNA repair.
H		HALLMARK_DNA_REPAIR	POLR2G	5436	ENSG00000168002	POLR2G	5436	ENSG00000168002	M5898	Genes involved in DNA repair.
H		HALLMARK_DNA_REPAIR	POLR2H	5437	ENSG00000163882	POLR2H	5437	ENSG00000163882	M5898	Genes involved in DNA repair.
H		HALLMARK_DNA_REPAIR	POLR2I	5438	ENSG00000105258	POLR2I	5438	ENSG00000105258	M5898	Genes involved in DNA repair.
H		HALLMARK_DNA_REPAIR	POLR2J	5439	ENSG00000005075	POLR2J	5439	ENSG00000005075	M5898	Genes involved in DNA repair.
H		HALLMARK_DNA_REPAIR	POLR2K	5440	ENSG00000147669	POLR2K	5440	ENSG00000147669	M5898	Genes involved in DNA repair.
H		HALLMARK_DNA_REPAIR	POLR3C	10623	ENSG00000186141	POLR3C	10623	ENSG00000186141	M5898	Genes involved in DNA repair.
H		HALLMARK_DNA_REPAIR	POLR3GL	84265	ENSG00000121851	POLR3GL	84265	ENSG00000121851	M5898	Genes involved in DNA repair.
H		HALLMARK_DNA_REPAIR	POM121	9883	ENSG00000196313	POM121	9883	ENSG00000196313	M5898	Genes involved in DNA repair.
H		HALLMARK_DNA_REPAIR	PRIM1	5557	ENSG00000198056	PRIM1	5557	ENSG00000198056	M5898	Genes involved in DNA repair.
H		HALLMARK_DNA_REPAIR	RAD51	5888	ENSG00000051180	RAD51	5888	ENSG00000051180	M5898	Genes involved in DNA repair.
H		HALLMARK_DNA_REPAIR	RAD52	5893	ENSG00000002016	RAD52	5893	ENSG00000002016	M5898	Genes involved in DNA repair.
H		HALLMARK_DNA_REPAIR	RAE1	8480	ENSG00000101146	RAE1	8480	ENSG00000101146	M5898	Genes involved in DNA repair.
H		HALLMARK_DNA_REPAIR	RALA	5898	ENSG00000006451	RALA	5898	ENSG00000006451	M5898	Genes involved in DNA repair.
H		HALLMARK_DNA_REPAIR	RBX1	9978	ENSG00000100387	RBX1	9978	ENSG00000100387	M5898	Genes involved in DNA repair.
H		HALLMARK_DNA_REPAIR	REV3L	5980	ENSG00000009413	REV3L	5980	ENSG00000009413	M5898	Genes involved in DNA repair.
H		HALLMARK_DNA_REPAIR	RFC2	5982	ENSG00000049541	RFC2	5982	ENSG00000049541	M5898	Genes involved in DNA repair.
H		HALLMARK_DNA_REPAIR	RFC3	5983	ENSG00000133119	RFC3	5983	ENSG00000133119	M5898	Genes involved in DNA repair.
H		HALLMARK_DNA_REPAIR	RFC4	5984	ENSG00000163918	RFC4	5984	ENSG00000163918	M5898	Genes involved in DNA repair.
H		HALLMARK_DNA_REPAIR	RFC5	5985	ENSG00000111445	RFC5	5985	ENSG00000111445	M5898	Genes involved in DNA repair.
H		HALLMARK_DNA_REPAIR	RNMT	8731	ENSG00000101654	RNMT	8731	ENSG00000101654	M5898	Genes involved in DNA repair.
H		HALLMARK_DNA_REPAIR	RPA2	6118	ENSG00000117748	RPA2	6118	ENSG00000117748	M5898	Genes involved in DNA repair.
H		HALLMARK_DNA_REPAIR	RPA3	6119	ENSG00000106399	RPA3	6119	ENSG00000106399	M5898	Genes involved in DNA repair.
H		HALLMARK_DNA_REPAIR	RRM2B	50484	ENSG00000048392	RRM2B	50484	ENSG00000048392	M5898	Genes involved in DNA repair.
H		HALLMARK_DNA_REPAIR	SAC3D1	29901	ENSG00000168061	SAC3D1	29901	ENSG00000168061	M5898	Genes involved in DNA repair.
H		HALLMARK_DNA_REPAIR	SDCBP	6386	ENSG00000137575	SDCBP	6386	ENSG00000137575	M5898	Genes involved in DNA repair.
H		HALLMARK_DNA_REPAIR	SEC61A1	29927	ENSG00000058262	SEC61A1	29927	ENSG00000058262	M5898	Genes involved in DNA repair.
H		HALLMARK_DNA_REPAIR	SF3A3	10946	ENSG00000183431	SF3A3	10946	ENSG00000183431	M5898	Genes involved in DNA repair.
H		HALLMARK_DNA_REPAIR	SMAD5	4090	ENSG00000113658	SMAD5	4090	ENSG00000113658	M5898	Genes involved in DNA repair.
H		HALLMARK_DNA_REPAIR	SNAPC4	6621	ENSG00000165684	SNAPC4	6621	ENSG00000165684	M5898	Genes involved in DNA repair.
H		HALLMARK_DNA_REPAIR	SNAPC5	10302	ENSG00000174446	SNAPC5	10302	ENSG00000174446	M5898	Genes involved in DNA repair.
H		HALLMARK_DNA_REPAIR	SRSF6	6431	ENSG00000124193	SRSF6	6431	ENSG00000124193	M5898	Genes involved in DNA repair.
H		HALLMARK_DNA_REPAIR	SSRP1	6749	ENSG00000149136	SSRP1	6749	ENSG00000149136	M5898	Genes involved in DNA repair.
H		HALLMARK_DNA_REPAIR	SUPT4H1	6827	ENSG00000213246	SUPT4H1	6827	ENSG00000213246	M5898	Genes involved in DNA repair.
H		HALLMARK_DNA_REPAIR	SUPT5H	6829	ENSG00000196235	SUPT5H	6829	ENSG00000196235	M5898	Genes involved in DNA repair.
H		HALLMARK_DNA_REPAIR	SURF1	6834	ENSG00000148290	SURF1	6834	ENSG00000148290	M5898	Genes involved in DNA repair.
H		HALLMARK_DNA_REPAIR	TAF10	6881	ENSG00000166337	TAF10	6881	ENSG00000166337	M5898	Genes involved in DNA repair.
H		HALLMARK_DNA_REPAIR	TAF12	6883	ENSG00000120656	TAF12	6883	ENSG00000120656	M5898	Genes involved in DNA repair.
H		HALLMARK_DNA_REPAIR	TAF13	6884	ENSG00000197780	TAF13	6884	ENSG00000197780	M5898	Genes involved in DNA repair.
H		HALLMARK_DNA_REPAIR	TAF1C	9013	ENSG00000103168	TAF1C	9013	ENSG00000103168	M5898	Genes involved in DNA repair.
H		HALLMARK_DNA_REPAIR	TAF6	6878	ENSG00000106290	TAF6	6878	ENSG00000106290	M5898	Genes involved in DNA repair.
H		HALLMARK_DNA_REPAIR	TAF9	6880	ENSG00000273841	TAF9	6880	ENSG00000273841	M5898	Genes involved in DNA repair.
H		HALLMARK_DNA_REPAIR	TARBP2	6895	ENSG00000139546	TARBP2	6895	ENSG00000139546	M5898	Genes involved in DNA repair.
H		HALLMARK_DNA_REPAIR	TK2	7084	ENSG00000166548	TK2	7084	ENSG00000166548	M5898	Genes involved in DNA repair.
H		HALLMARK_DNA_REPAIR	TMED2	10959	ENSG00000086598	TMED2	10959	ENSG00000086598	M5898	Genes involved in DNA repair.
H		HALLMARK_DNA_REPAIR	TP53	7157	ENSG00000141510	TP53	7157	ENSG00000141510	M5898	Genes involved in DNA repair.
H		HALLMARK_DNA_REPAIR	TSG101	7251	ENSG00000074319	TSG101	7251	ENSG00000074319	M5898	Genes involved in DNA repair.
H		HALLMARK_DNA_REPAIR	TYMS	7298	ENSG00000176890	TYMS	7298	ENSG00000176890	M5898	Genes involved in DNA repair.
H		HALLMARK_DNA_REPAIR	UMPS	7372	ENSG00000114491	UMPS	7372	ENSG00000114491	M5898	Genes involved in DNA repair.
H		HALLMARK_DNA_REPAIR	UPF3B	65109	ENSG00000125351	UPF3B	65109	ENSG00000125351	M5898	Genes involved in DNA repair.
H		HALLMARK_DNA_REPAIR	USP11	8237	ENSG00000102226	USP11	8237	ENSG00000102226	M5898	Genes involved in DNA repair.
H		HALLMARK_DNA_REPAIR	VPS28	51160	ENSG00000160948	VPS28	51160	ENSG00000160948	M5898	Genes involved in DNA repair.
H		HALLMARK_DNA_REPAIR	VPS37B	79720	ENSG00000139722	VPS37B	79720	ENSG00000139722	M5898	Genes involved in DNA repair.
H		HALLMARK_DNA_REPAIR	VPS37D	155382	ENSG00000176428	VPS37D	155382	ENSG00000176428	M5898	Genes involved in DNA repair.
H		HALLMARK_DNA_REPAIR	XPC	7508	ENSG00000154767	XPC	7508	ENSG00000154767	M5898	Genes involved in DNA repair.
H		HALLMARK_DNA_REPAIR	ZNF707	286075	ENSG00000181135	ZNF707	286075	ENSG00000181135	M5898	Genes involved in DNA repair.
H		HALLMARK_DNA_REPAIR	ZWINT	11130	ENSG00000122952	ZWINT	11130	ENSG00000122952	M5898	Genes involved in DNA repair.
H		HALLMARK_E2F_TARGETS	AK2	204	ENSG00000004455	AK2	204	ENSG00000004455	M5925	Genes encoding cell cycle related targets of E2F transcription factors.
H		HALLMARK_E2F_TARGETS	ANP32E	81611	ENSG00000143401	ANP32E	81611	ENSG00000143401	M5925	Genes encoding cell cycle related targets of E2F transcription factors.
H		HALLMARK_E2F_TARGETS	ASF1A	25842	ENSG00000111875	ASF1A	25842	ENSG00000111875	M5925	Genes encoding cell cycle related targets of E2F transcription factors.
H		HALLMARK_E2F_TARGETS	ASF1B	55723	ENSG00000105011	ASF1B	55723	ENSG00000105011	M5925	Genes encoding cell cycle related targets of E2F transcription factors.
H		HALLMARK_E2F_TARGETS	ATAD2	29028	ENSG00000156802	ATAD2	29028	ENSG00000156802	M5925	Genes encoding cell cycle related targets of E2F transcription factors.
H		HALLMARK_E2F_TARGETS	AURKA	6790	ENSG00000087586	AURKA	6790	ENSG00000087586	M5925	Genes encoding cell cycle related targets of E2F transcription factors.
H		HALLMARK_E2F_TARGETS	AURKB	9212	ENSG00000178999	AURKB	9212	ENSG00000178999	M5925	Genes encoding cell cycle related targets of E2F transcription factors.
H		HALLMARK_E2F_TARGETS	BARD1	580	ENSG00000138376	BARD1	580	ENSG00000138376	M5925	Genes encoding cell cycle related targets of E2F transcription factors.
H		HALLMARK_E2F_TARGETS	BIRC5	332	ENSG00000089685	BIRC5	332	ENSG00000089685	M5925	Genes encoding cell cycle related targets of E2F transcription factors.
H		HALLMARK_E2F_TARGETS	BRCA1	672	ENSG00000012048	BRCA1	672	ENSG00000012048	M5925	Genes encoding cell cycle related targets of E2F transcription factors.
H		HALLMARK_E2F_TARGETS	BRCA2	675	ENSG00000139618	BRCA2	675	ENSG00000139618	M5925	Genes encoding cell cycle related targets of E2F transcription factors.
H		HALLMARK_E2F_TARGETS	BRMS1L	84312	ENSG00000100916	BRMS1L	84312	ENSG00000100916	M5925	Genes encoding cell cycle related targets of E2F transcription factors.
H		HALLMARK_E2F_TARGETS	BUB1B	701	ENSG00000156970	BUB1B	701	ENSG00000156970	M5925	Genes encoding cell cycle related targets of E2F transcription factors.
H		HALLMARK_E2F_TARGETS	CBX5	23468	ENSG00000094916	CBX5	23468	ENSG00000094916	M5925	Genes encoding cell cycle related targets of E2F transcription factors.
H		HALLMARK_E2F_TARGETS	CCNB2	9133	ENSG00000157456	CCNB2	9133	ENSG00000157456	M5925	Genes encoding cell cycle related targets of E2F transcription factors.
H		HALLMARK_E2F_TARGETS	CCNE1	898	ENSG00000105173	CCNE1	898	ENSG00000105173	M5925	Genes encoding cell cycle related targets of E2F transcription factors.
H		HALLMARK_E2F_TARGETS	CCP110	9738	ENSG00000103540	CCP110	9738	ENSG00000103540	M5925	Genes encoding cell cycle related targets of E2F transcription factors.
H		HALLMARK_E2F_TARGETS	CDC20	991	ENSG00000117399	CDC20	991	ENSG00000117399	M5925	Genes encoding cell cycle related targets of E2F transcription factors.
H		HALLMARK_E2F_TARGETS	CDC25A	993	ENSG00000164045	CDC25A	993	ENSG00000164045	M5925	Genes encoding cell cycle related targets of E2F transcription factors.
H		HALLMARK_E2F_TARGETS	CDC25B	994	ENSG00000101224	CDC25B	994	ENSG00000101224	M5925	Genes encoding cell cycle related targets of E2F transcription factors.
H		HALLMARK_E2F_TARGETS	CDCA3	83461	ENSG00000111665	CDCA3	83461	ENSG00000111665	M5925	Genes encoding cell cycle related targets of E2F transcription factors.
H		HALLMARK_E2F_TARGETS	CDCA8	55143	ENSG00000134690	CDCA8	55143	ENSG00000134690	M5925	Genes encoding cell cycle related targets of E2F transcription factors.
H		HALLMARK_E2F_TARGETS	CDK1	983	ENSG00000170312	CDK1	983	ENSG00000170312	M5925	Genes encoding cell cycle related targets of E2F transcription factors.
H		HALLMARK_E2F_TARGETS	CDK4	1019	ENSG00000135446	CDK4	1019	ENSG00000135446	M5925	Genes encoding cell cycle related targets of E2F transcription factors.
H		HALLMARK_E2F_TARGETS	CDKN1B	1027	ENSG00000111276	CDKN1B	1027	ENSG00000111276	M5925	Genes encoding cell cycle related targets of E2F transcription factors.
H		HALLMARK_E2F_TARGETS	CDKN2A	1029	ENSG00000147889	CDKN2A	1029	ENSG00000147889	M5925	Genes encoding cell cycle related targets of E2F transcription factors.
H		HALLMARK_E2F_TARGETS	CDKN2C	1031	ENSG00000123080	CDKN2C	1031	ENSG00000123080	M5925	Genes encoding cell cycle related targets of E2F transcription factors.
H		HALLMARK_E2F_TARGETS	CDKN3	1033	ENSG00000100526	CDKN3	1033	ENSG00000100526	M5925	Genes encoding cell cycle related targets of E2F transcription factors.
H		HALLMARK_E2F_TARGETS	CENPE	1062	ENSG00000138778	CENPE	1062	ENSG00000138778	M5925	Genes encoding cell cycle related targets of E2F transcription factors.
H		HALLMARK_E2F_TARGETS	CENPM	79019	ENSG00000100162	CENPM	79019	ENSG00000100162	M5925	Genes encoding cell cycle related targets of E2F transcription factors.
H		HALLMARK_E2F_TARGETS	CHEK1	1111	ENSG00000149554	CHEK1	1111	ENSG00000149554	M5925	Genes encoding cell cycle related targets of E2F transcription factors.
H		HALLMARK_E2F_TARGETS	CHEK2	11200	ENSG00000183765	CHEK2	11200	ENSG00000183765	M5925	Genes encoding cell cycle related targets of E2F transcription factors.
H		HALLMARK_E2F_TARGETS	CIT	11113	ENSG00000122966	CIT	11113	ENSG00000122966	M5925	Genes encoding cell cycle related targets of E2F transcription factors.
H		HALLMARK_E2F_TARGETS	CKS1B	1163	ENSG00000173207	CKS1B	1163	ENSG00000173207	M5925	Genes encoding cell cycle related targets of E2F transcription factors.
H		HALLMARK_E2F_TARGETS	CKS2	1164	ENSG00000123975	CKS2	1164	ENSG00000123975	M5925	Genes encoding cell cycle related targets of E2F transcription factors.
H		HALLMARK_E2F_TARGETS	CNOT9	9125	ENSG00000144580	CNOT9	9125	ENSG00000144580	M5925	Genes encoding cell cycle related targets of E2F transcription factors.
H		HALLMARK_E2F_TARGETS	CSE1L	1434	ENSG00000124207	CSE1L	1434	ENSG00000124207	M5925	Genes encoding cell cycle related targets of E2F transcription factors.
H		HALLMARK_E2F_TARGETS	CTCF	10664	ENSG00000102974	CTCF	10664	ENSG00000102974	M5925	Genes encoding cell cycle related targets of E2F transcription factors.
H		HALLMARK_E2F_TARGETS	CTPS1	1503	ENSG00000171793	CTPS1	1503	ENSG00000171793	M5925	Genes encoding cell cycle related targets of E2F transcription factors.
H		HALLMARK_E2F_TARGETS	DCK	1633	ENSG00000156136	DCK	1633	ENSG00000156136	M5925	Genes encoding cell cycle related targets of E2F transcription factors.
H		HALLMARK_E2F_TARGETS	DCLRE1B	64858	ENSG00000118655	DCLRE1B	64858	ENSG00000118655	M5925	Genes encoding cell cycle related targets of E2F transcription factors.
H		HALLMARK_E2F_TARGETS	DCTPP1	79077	ENSG00000179958	DCTPP1	79077	ENSG00000179958	M5925	Genes encoding cell cycle related targets of E2F transcription factors.
H		HALLMARK_E2F_TARGETS	DDX39A	10212	ENSG00000123136	DDX39A	10212	ENSG00000123136	M5925	Genes encoding cell cycle related targets of E2F transcription factors.
H		HALLMARK_E2F_TARGETS	DEK	7913	ENSG00000124795	DEK	7913	ENSG00000124795	M5925	Genes encoding cell cycle related targets of E2F transcription factors.
H		HALLMARK_E2F_TARGETS	DEPDC1	55635	ENSG00000024526	DEPDC1	55635	ENSG00000024526	M5925	Genes encoding cell cycle related targets of E2F transcription factors.
H		HALLMARK_E2F_TARGETS	DIAPH3	81624	ENSG00000139734	DIAPH3	81624	ENSG00000139734	M5925	Genes encoding cell cycle related targets of E2F transcription factors.
H		HALLMARK_E2F_TARGETS	DLGAP5	9787	ENSG00000126787	DLGAP5	9787	ENSG00000126787	M5925	Genes encoding cell cycle related targets of E2F transcription factors.
H		HALLMARK_E2F_TARGETS	DNMT1	1786	ENSG00000130816	DNMT1	1786	ENSG00000130816	M5925	Genes encoding cell cycle related targets of E2F transcription factors.
H		HALLMARK_E2F_TARGETS	DONSON	29980	ENSG00000159147	DONSON	29980	ENSG00000159147	M5925	Genes encoding cell cycle related targets of E2F transcription factors.
H		HALLMARK_E2F_TARGETS	DSCC1	79075	ENSG00000136982	DSCC1	79075	ENSG00000136982	M5925	Genes encoding cell cycle related targets of E2F transcription factors.
H		HALLMARK_E2F_TARGETS	DUT	1854	ENSG00000128951	DUT	1854	ENSG00000128951	M5925	Genes encoding cell cycle related targets of E2F transcription factors.
H		HALLMARK_E2F_TARGETS	E2F8	79733	ENSG00000129173	E2F8	79733	ENSG00000129173	M5925	Genes encoding cell cycle related targets of E2F transcription factors.
H		HALLMARK_E2F_TARGETS	EED	8726	ENSG00000074266	EED	8726	ENSG00000074266	M5925	Genes encoding cell cycle related targets of E2F transcription factors.
H		HALLMARK_E2F_TARGETS	EIF2S1	1965	ENSG00000134001	EIF2S1	1965	ENSG00000134001	M5925	Genes encoding cell cycle related targets of E2F transcription factors.
H		HALLMARK_E2F_TARGETS	ESPL1	9700	ENSG00000135476	ESPL1	9700	ENSG00000135476	M5925	Genes encoding cell cycle related targets of E2F transcription factors.
H		HALLMARK_E2F_TARGETS	EXOSC8	11340	ENSG00000120699	EXOSC8	11340	ENSG00000120699	M5925	Genes encoding cell cycle related targets of E2F transcription factors.
H		HALLMARK_E2F_TARGETS	EZH2	2146	ENSG00000106462	EZH2	2146	ENSG00000106462	M5925	Genes encoding cell cycle related targets of E2F transcription factors.
H		HALLMARK_E2F_TARGETS	GINS1	9837	ENSG00000101003	GINS1	9837	ENSG00000101003	M5925	Genes encoding cell cycle related targets of E2F transcription factors.
H		HALLMARK_E2F_TARGETS	GINS3	64785	ENSG00000181938	GINS3	64785	ENSG00000181938	M5925	Genes encoding cell cycle related targets of E2F transcription factors.
H		HALLMARK_E2F_TARGETS	GINS4	84296	ENSG00000147536	GINS4	84296	ENSG00000147536	M5925	Genes encoding cell cycle related targets of E2F transcription factors.
H		HALLMARK_E2F_TARGETS	GSPT1	2935	ENSG00000103342	GSPT1	2935	ENSG00000103342	M5925	Genes encoding cell cycle related targets of E2F transcription factors.
H		HALLMARK_E2F_TARGETS	H2AX	3014	ENSG00000188486	H2AX	3014	ENSG00000188486	M5925	Genes encoding cell cycle related targets of E2F transcription factors.
H		HALLMARK_E2F_TARGETS	H2AZ1	3015	ENSG00000164032	H2AZ1	3015	ENSG00000164032	M5925	Genes encoding cell cycle related targets of E2F transcription factors.
H		HALLMARK_E2F_TARGETS	HELLS	3070	ENSG00000119969	HELLS	3070	ENSG00000119969	M5925	Genes encoding cell cycle related targets of E2F transcription factors.
H		HALLMARK_E2F_TARGETS	HMGA1	3159	ENSG00000137309	HMGA1	3159	ENSG00000137309	M5925	Genes encoding cell cycle related targets of E2F transcription factors.
H		HALLMARK_E2F_TARGETS	HMGB2	3148	ENSG00000164104	HMGB2	3148	ENSG00000164104	M5925	Genes encoding cell cycle related targets of E2F transcription factors.
H		HALLMARK_E2F_TARGETS	HMGB3	3149	ENSG00000029993	HMGB3	3149	ENSG00000029993	M5925	Genes encoding cell cycle related targets of E2F transcription factors.
H		HALLMARK_E2F_TARGETS	HMMR	3161	ENSG00000072571	HMMR	3161	ENSG00000072571	M5925	Genes encoding cell cycle related targets of E2F transcription factors.
H		HALLMARK_E2F_TARGETS	HNRNPD	3184	ENSG00000138668	HNRNPD	3184	ENSG00000138668	M5925	Genes encoding cell cycle related targets of E2F transcription factors.
H		HALLMARK_E2F_TARGETS	HUS1	3364	ENSG00000136273	HUS1	3364	ENSG00000136273	M5925	Genes encoding cell cycle related targets of E2F transcription factors.
H		HALLMARK_E2F_TARGETS	ILF3	3609	ENSG00000129351	ILF3	3609	ENSG00000129351	M5925	Genes encoding cell cycle related targets of E2F transcription factors.
H		HALLMARK_E2F_TARGETS	ING3	54556	ENSG00000071243	ING3	54556	ENSG00000071243	M5925	Genes encoding cell cycle related targets of E2F transcription factors.
H		HALLMARK_E2F_TARGETS	IPO7	10527	ENSG00000205339	IPO7	10527	ENSG00000205339	M5925	Genes encoding cell cycle related targets of E2F transcription factors.
H		HALLMARK_E2F_TARGETS	JPT1	51155	ENSG00000189159	JPT1	51155	ENSG00000189159	M5925	Genes encoding cell cycle related targets of E2F transcription factors.
H		HALLMARK_E2F_TARGETS	KIF18B	146909	ENSG00000186185	KIF18B	146909	ENSG00000186185	M5925	Genes encoding cell cycle related targets of E2F transcription factors.
H		HALLMARK_E2F_TARGETS	KIF22	3835	ENSG00000079616	KIF22	3835	ENSG00000079616	M5925	Genes encoding cell cycle related targets of E2F transcription factors.
H		HALLMARK_E2F_TARGETS	KIF2C	11004	ENSG00000142945	KIF2C	11004	ENSG00000142945	M5925	Genes encoding cell cycle related targets of E2F transcription factors.
H		HALLMARK_E2F_TARGETS	KIF4A	24137	ENSG00000090889	KIF4A	24137	ENSG00000090889	M5925	Genes encoding cell cycle related targets of E2F transcription factors.
H		HALLMARK_E2F_TARGETS	KPNA2	3838	ENSG00000182481	KPNA2	3838	ENSG00000182481	M5925	Genes encoding cell cycle related targets of E2F transcription factors.
H		HALLMARK_E2F_TARGETS	LBR	3930	ENSG00000143815	LBR	3930	ENSG00000143815	M5925	Genes encoding cell cycle related targets of E2F transcription factors.
H		HALLMARK_E2F_TARGETS	LIG1	3978	ENSG00000105486	LIG1	3978	ENSG00000105486	M5925	Genes encoding cell cycle related targets of E2F transcription factors.
H		HALLMARK_E2F_TARGETS	LMNB1	4001	ENSG00000113368	LMNB1	4001	ENSG00000113368	M5925	Genes encoding cell cycle related targets of E2F transcription factors.
H		HALLMARK_E2F_TARGETS	LUC7L3	51747	ENSG00000108848	LUC7L3	51747	ENSG00000108848	M5925	Genes encoding cell cycle related targets of E2F transcription factors.
H		HALLMARK_E2F_TARGETS	LYAR	55646	ENSG00000145220	LYAR	55646	ENSG00000145220	M5925	Genes encoding cell cycle related targets of E2F transcription factors.
H		HALLMARK_E2F_TARGETS	MAD2L1	4085	ENSG00000164109	MAD2L1	4085	ENSG00000164109	M5925	Genes encoding cell cycle related targets of E2F transcription factors.
H		HALLMARK_E2F_TARGETS	MCM2	4171	ENSG00000073111	MCM2	4171	ENSG00000073111	M5925	Genes encoding cell cycle related targets of E2F transcription factors.
H		HALLMARK_E2F_TARGETS	MCM3	4172	ENSG00000112118	MCM3	4172	ENSG00000112118	M5925	Genes encoding cell cycle related targets of E2F transcription factors.
H		HALLMARK_E2F_TARGETS	MCM4	4173	ENSG00000104738	MCM4	4173	ENSG00000104738	M5925	Genes encoding cell cycle related targets of E2F transcription factors.
H		HALLMARK_E2F_TARGETS	MCM5	4174	ENSG00000100297	MCM5	4174	ENSG00000100297	M5925	Genes encoding cell cycle related targets of E2F transcription factors.
H		HALLMARK_E2F_TARGETS	MCM6	4175	ENSG00000076003	MCM6	4175	ENSG00000076003	M5925	Genes encoding cell cycle related targets of E2F transcription factors.
H		HALLMARK_E2F_TARGETS	MCM7	4176	ENSG00000166508	MCM7	4176	ENSG00000166508	M5925	Genes encoding cell cycle related targets of E2F transcription factors.
H		HALLMARK_E2F_TARGETS	MELK	9833	ENSG00000165304	MELK	9833	ENSG00000165304	M5925	Genes encoding cell cycle related targets of E2F transcription factors.
H		HALLMARK_E2F_TARGETS	MKI67	4288	ENSG00000148773	MKI67	4288	ENSG00000148773	M5925	Genes encoding cell cycle related targets of E2F transcription factors.
H		HALLMARK_E2F_TARGETS	MLH1	4292	ENSG00000076242	MLH1	4292	ENSG00000076242	M5925	Genes encoding cell cycle related targets of E2F transcription factors.
H		HALLMARK_E2F_TARGETS	MMS22L	253714	ENSG00000146263	MMS22L	253714	ENSG00000146263	M5925	Genes encoding cell cycle related targets of E2F transcription factors.
H		HALLMARK_E2F_TARGETS	MRE11	4361	ENSG00000020922	MRE11	4361	ENSG00000020922	M5925	Genes encoding cell cycle related targets of E2F transcription factors.
H		HALLMARK_E2F_TARGETS	MSH2	4436	ENSG00000095002	MSH2	4436	ENSG00000095002	M5925	Genes encoding cell cycle related targets of E2F transcription factors.
H		HALLMARK_E2F_TARGETS	MTHFD2	10797	ENSG00000065911	MTHFD2	10797	ENSG00000065911	M5925	Genes encoding cell cycle related targets of E2F transcription factors.
H		HALLMARK_E2F_TARGETS	MXD3	83463	ENSG00000213347	MXD3	83463	ENSG00000213347	M5925	Genes encoding cell cycle related targets of E2F transcription factors.
H		HALLMARK_E2F_TARGETS	MYBL2	4605	ENSG00000101057	MYBL2	4605	ENSG00000101057	M5925	Genes encoding cell cycle related targets of E2F transcription factors.
H		HALLMARK_E2F_TARGETS	MYC	4609	ENSG00000136997	MYC	4609	ENSG00000136997	M5925	Genes encoding cell cycle related targets of E2F transcription factors.
H		HALLMARK_E2F_TARGETS	NAA38	84316	ENSG00000183011	NAA38	84316	ENSG00000183011	M5925	Genes encoding cell cycle related targets of E2F transcription factors.
H		HALLMARK_E2F_TARGETS	NAP1L1	4673	ENSG00000187109	NAP1L1	4673	ENSG00000187109	M5925	Genes encoding cell cycle related targets of E2F transcription factors.
H		HALLMARK_E2F_TARGETS	NASP	4678	ENSG00000132780	NASP	4678	ENSG00000132780	M5925	Genes encoding cell cycle related targets of E2F transcription factors.
H		HALLMARK_E2F_TARGETS	NBN	4683	ENSG00000104320	NBN	4683	ENSG00000104320	M5925	Genes encoding cell cycle related targets of E2F transcription factors.
H		HALLMARK_E2F_TARGETS	NCAPD2	9918	ENSG00000010292	NCAPD2	9918	ENSG00000010292	M5925	Genes encoding cell cycle related targets of E2F transcription factors.
H		HALLMARK_E2F_TARGETS	NME1	4830	ENSG00000239672	NME1	4830	ENSG00000239672	M5925	Genes encoding cell cycle related targets of E2F transcription factors.
H		HALLMARK_E2F_TARGETS	NOLC1	9221	ENSG00000166197	NOLC1	9221	ENSG00000166197	M5925	Genes encoding cell cycle related targets of E2F transcription factors.
H		HALLMARK_E2F_TARGETS	NOP56	10528	ENSG00000101361	NOP56	10528	ENSG00000101361	M5925	Genes encoding cell cycle related targets of E2F transcription factors.
H		HALLMARK_E2F_TARGETS	NUDT21	11051	ENSG00000167005	NUDT21	11051	ENSG00000167005	M5925	Genes encoding cell cycle related targets of E2F transcription factors.
H		HALLMARK_E2F_TARGETS	NUP107	57122	ENSG00000111581	NUP107	57122	ENSG00000111581	M5925	Genes encoding cell cycle related targets of E2F transcription factors.
H		HALLMARK_E2F_TARGETS	NUP153	9972	ENSG00000124789	NUP153	9972	ENSG00000124789	M5925	Genes encoding cell cycle related targets of E2F transcription factors.
H		HALLMARK_E2F_TARGETS	NUP205	23165	ENSG00000155561	NUP205	23165	ENSG00000155561	M5925	Genes encoding cell cycle related targets of E2F transcription factors.
H		HALLMARK_E2F_TARGETS	ORC2	4999	ENSG00000115942	ORC2	4999	ENSG00000115942	M5925	Genes encoding cell cycle related targets of E2F transcription factors.
H		HALLMARK_E2F_TARGETS	ORC6	23594	ENSG00000091651	ORC6	23594	ENSG00000091651	M5925	Genes encoding cell cycle related targets of E2F transcription factors.
H		HALLMARK_E2F_TARGETS	PA2G4	5036	ENSG00000170515	PA2G4	5036	ENSG00000170515	M5925	Genes encoding cell cycle related targets of E2F transcription factors.
H		HALLMARK_E2F_TARGETS	PAICS	10606	ENSG00000128050	PAICS	10606	ENSG00000128050	M5925	Genes encoding cell cycle related targets of E2F transcription factors.
H		HALLMARK_E2F_TARGETS	PAN2	9924	ENSG00000135473	PAN2	9924	ENSG00000135473	M5925	Genes encoding cell cycle related targets of E2F transcription factors.
H		HALLMARK_E2F_TARGETS	PCNA	5111	ENSG00000132646	PCNA	5111	ENSG00000132646	M5925	Genes encoding cell cycle related targets of E2F transcription factors.
H		HALLMARK_E2F_TARGETS	PDS5B	23047	ENSG00000083642	PDS5B	23047	ENSG00000083642	M5925	Genes encoding cell cycle related targets of E2F transcription factors.
H		HALLMARK_E2F_TARGETS	PHF5A	84844	ENSG00000100410	PHF5A	84844	ENSG00000100410	M5925	Genes encoding cell cycle related targets of E2F transcription factors.
H		HALLMARK_E2F_TARGETS	PLK1	5347	ENSG00000166851	PLK1	5347	ENSG00000166851	M5925	Genes encoding cell cycle related targets of E2F transcription factors.
H		HALLMARK_E2F_TARGETS	PLK4	10733	ENSG00000142731	PLK4	10733	ENSG00000142731	M5925	Genes encoding cell cycle related targets of E2F transcription factors.
H		HALLMARK_E2F_TARGETS	PMS2	5395	ENSG00000122512	PMS2	5395	ENSG00000122512	M5925	Genes encoding cell cycle related targets of E2F transcription factors.
H		HALLMARK_E2F_TARGETS	PNN	5411	ENSG00000100941	PNN	5411	ENSG00000100941	M5925	Genes encoding cell cycle related targets of E2F transcription factors.
H		HALLMARK_E2F_TARGETS	POLA2	23649	ENSG00000014138	POLA2	23649	ENSG00000014138	M5925	Genes encoding cell cycle related targets of E2F transcription factors.
H		HALLMARK_E2F_TARGETS	POLD1	5424	ENSG00000062822	POLD1	5424	ENSG00000062822	M5925	Genes encoding cell cycle related targets of E2F transcription factors.
H		HALLMARK_E2F_TARGETS	POLD2	5425	ENSG00000106628	POLD2	5425	ENSG00000106628	M5925	Genes encoding cell cycle related targets of E2F transcription factors.
H		HALLMARK_E2F_TARGETS	POLD3	10714	ENSG00000077514	POLD3	10714	ENSG00000077514	M5925	Genes encoding cell cycle related targets of E2F transcription factors.
H		HALLMARK_E2F_TARGETS	POLE	5426	ENSG00000177084	POLE	5426	ENSG00000177084	M5925	Genes encoding cell cycle related targets of E2F transcription factors.
H		HALLMARK_E2F_TARGETS	POLE4	56655	ENSG00000115350	POLE4	56655	ENSG00000115350	M5925	Genes encoding cell cycle related targets of E2F transcription factors.
H		HALLMARK_E2F_TARGETS	POP7	10248	ENSG00000172336	POP7	10248	ENSG00000172336	M5925	Genes encoding cell cycle related targets of E2F transcription factors.
H		HALLMARK_E2F_TARGETS	PPM1D	8493	ENSG00000170836	PPM1D	8493	ENSG00000170836	M5925	Genes encoding cell cycle related targets of E2F transcription factors.
H		HALLMARK_E2F_TARGETS	PPP1R8	5511	ENSG00000117751	PPP1R8	5511	ENSG00000117751	M5925	Genes encoding cell cycle related targets of E2F transcription factors.
H		HALLMARK_E2F_TARGETS	PRDX4	10549	ENSG00000123131	PRDX4	10549	ENSG00000123131	M5925	Genes encoding cell cycle related targets of E2F transcription factors.
H		HALLMARK_E2F_TARGETS	PRIM2	5558	ENSG00000146143	PRIM2	5558	ENSG00000146143	M5925	Genes encoding cell cycle related targets of E2F transcription factors.
H		HALLMARK_E2F_TARGETS	PRKDC	5591	ENSG00000253729	PRKDC	5591	ENSG00000253729	M5925	Genes encoding cell cycle related targets of E2F transcription factors.
H		HALLMARK_E2F_TARGETS	PRPS1	5631	ENSG00000147224	PRPS1	5631	ENSG00000147224	M5925	Genes encoding cell cycle related targets of E2F transcription factors.
H		HALLMARK_E2F_TARGETS	PSIP1	11168	ENSG00000164985	PSIP1	11168	ENSG00000164985	M5925	Genes encoding cell cycle related targets of E2F transcription factors.
H		HALLMARK_E2F_TARGETS	PSMC3IP	29893	ENSG00000131470	PSMC3IP	29893	ENSG00000131470	M5925	Genes encoding cell cycle related targets of E2F transcription factors.
H		HALLMARK_E2F_TARGETS	PTTG1	9232	ENSG00000164611	PTTG1	9232	ENSG00000164611	M5925	Genes encoding cell cycle related targets of E2F transcription factors.
H		HALLMARK_E2F_TARGETS	RACGAP1	29127	ENSG00000161800	RACGAP1	29127	ENSG00000161800	M5925	Genes encoding cell cycle related targets of E2F transcription factors.
H		HALLMARK_E2F_TARGETS	RAD1	5810	ENSG00000113456	RAD1	5810	ENSG00000113456	M5925	Genes encoding cell cycle related targets of E2F transcription factors.
H		HALLMARK_E2F_TARGETS	RAD21	5885	ENSG00000164754	RAD21	5885	ENSG00000164754	M5925	Genes encoding cell cycle related targets of E2F transcription factors.
H		HALLMARK_E2F_TARGETS	RAD50	10111	ENSG00000113522	RAD50	10111	ENSG00000113522	M5925	Genes encoding cell cycle related targets of E2F transcription factors.
H		HALLMARK_E2F_TARGETS	RAD51AP1	10635	ENSG00000111247	RAD51AP1	10635	ENSG00000111247	M5925	Genes encoding cell cycle related targets of E2F transcription factors.
H		HALLMARK_E2F_TARGETS	RAD51C	5889	ENSG00000108384	RAD51C	5889	ENSG00000108384	M5925	Genes encoding cell cycle related targets of E2F transcription factors.
H		HALLMARK_E2F_TARGETS	RAN	5901	ENSG00000132341	RAN	5901	ENSG00000132341	M5925	Genes encoding cell cycle related targets of E2F transcription factors.
H		HALLMARK_E2F_TARGETS	RANBP1	5902	ENSG00000099901	RANBP1	5902	ENSG00000099901	M5925	Genes encoding cell cycle related targets of E2F transcription factors.
H		HALLMARK_E2F_TARGETS	RBBP7	5931	ENSG00000102054	RBBP7	5931	ENSG00000102054	M5925	Genes encoding cell cycle related targets of E2F transcription factors.
H		HALLMARK_E2F_TARGETS	RFC1	5981	ENSG00000035928	RFC1	5981	ENSG00000035928	M5925	Genes encoding cell cycle related targets of E2F transcription factors.
H		HALLMARK_E2F_TARGETS	RFC2	5982	ENSG00000049541	RFC2	5982	ENSG00000049541	M5925	Genes encoding cell cycle related targets of E2F transcription factors.
H		HALLMARK_E2F_TARGETS	RFC3	5983	ENSG00000133119	RFC3	5983	ENSG00000133119	M5925	Genes encoding cell cycle related targets of E2F transcription factors.
H		HALLMARK_E2F_TARGETS	RNASEH2A	10535	ENSG00000104889	RNASEH2A	10535	ENSG00000104889	M5925	Genes encoding cell cycle related targets of E2F transcription factors.
H		HALLMARK_E2F_TARGETS	RPA1	6117	ENSG00000132383	RPA1	6117	ENSG00000132383	M5925	Genes encoding cell cycle related targets of E2F transcription factors.
H		HALLMARK_E2F_TARGETS	RPA2	6118	ENSG00000117748	RPA2	6118	ENSG00000117748	M5925	Genes encoding cell cycle related targets of E2F transcription factors.
H		HALLMARK_E2F_TARGETS	RPA3	6119	ENSG00000106399	RPA3	6119	ENSG00000106399	M5925	Genes encoding cell cycle related targets of E2F transcription factors.
H		HALLMARK_E2F_TARGETS	RRM2	6241	ENSG00000171848	RRM2	6241	ENSG00000171848	M5925	Genes encoding cell cycle related targets of E2F transcription factors.
H		HALLMARK_E2F_TARGETS	SHMT1	6470	ENSG00000176974	SHMT1	6470	ENSG00000176974	M5925	Genes encoding cell cycle related targets of E2F transcription factors.
H		HALLMARK_E2F_TARGETS	SLBP	7884	ENSG00000163950	SLBP	7884	ENSG00000163950	M5925	Genes encoding cell cycle related targets of E2F transcription factors.
H		HALLMARK_E2F_TARGETS	SMC1A	8243	ENSG00000072501	SMC1A	8243	ENSG00000072501	M5925	Genes encoding cell cycle related targets of E2F transcription factors.
H		HALLMARK_E2F_TARGETS	SMC3	9126	ENSG00000108055	SMC3	9126	ENSG00000108055	M5925	Genes encoding cell cycle related targets of E2F transcription factors.
H		HALLMARK_E2F_TARGETS	SMC4	10051	ENSG00000113810	SMC4	10051	ENSG00000113810	M5925	Genes encoding cell cycle related targets of E2F transcription factors.
H		HALLMARK_E2F_TARGETS	SMC6	79677	ENSG00000163029	SMC6	79677	ENSG00000163029	M5925	Genes encoding cell cycle related targets of E2F transcription factors.
H		HALLMARK_E2F_TARGETS	SNRPB	6628	ENSG00000125835	SNRPB	6628	ENSG00000125835	M5925	Genes encoding cell cycle related targets of E2F transcription factors.
H		HALLMARK_E2F_TARGETS	SPAG5	10615	ENSG00000076382	SPAG5	10615	ENSG00000076382	M5925	Genes encoding cell cycle related targets of E2F transcription factors.
H		HALLMARK_E2F_TARGETS	SPC24	147841	ENSG00000161888	SPC24	147841	ENSG00000161888	M5925	Genes encoding cell cycle related targets of E2F transcription factors.
H		HALLMARK_E2F_TARGETS	SPC25	57405	ENSG00000152253	SPC25	57405	ENSG00000152253	M5925	Genes encoding cell cycle related targets of E2F transcription factors.
H		HALLMARK_E2F_TARGETS	SRSF1	6426	ENSG00000136450	SRSF1	6426	ENSG00000136450	M5925	Genes encoding cell cycle related targets of E2F transcription factors.
H		HALLMARK_E2F_TARGETS	SRSF2	6427	ENSG00000161547	SRSF2	6427	ENSG00000161547	M5925	Genes encoding cell cycle related targets of E2F transcription factors.
H		HALLMARK_E2F_TARGETS	SSRP1	6749	ENSG00000149136	SSRP1	6749	ENSG00000149136	M5925	Genes encoding cell cycle related targets of E2F transcription factors.
H		HALLMARK_E2F_TARGETS	STAG1	10274	ENSG00000118007	STAG1	10274	ENSG00000118007	M5925	Genes encoding cell cycle related targets of E2F transcription factors.
H		HALLMARK_E2F_TARGETS	STMN1	3925	ENSG00000117632	STMN1	3925	ENSG00000117632	M5925	Genes encoding cell cycle related targets of E2F transcription factors.
H		HALLMARK_E2F_TARGETS	SUV39H1	6839	ENSG00000101945	SUV39H1	6839	ENSG00000101945	M5925	Genes encoding cell cycle related targets of E2F transcription factors.
H		HALLMARK_E2F_TARGETS	SYNCRIP	10492	ENSG00000135316	SYNCRIP	10492	ENSG00000135316	M5925	Genes encoding cell cycle related targets of E2F transcription factors.
H		HALLMARK_E2F_TARGETS	TACC3	10460	ENSG00000013810	TACC3	10460	ENSG00000013810	M5925	Genes encoding cell cycle related targets of E2F transcription factors.
H		HALLMARK_E2F_TARGETS	TBRG4	9238	ENSG00000136270	TBRG4	9238	ENSG00000136270	M5925	Genes encoding cell cycle related targets of E2F transcription factors.
H		HALLMARK_E2F_TARGETS	TCF19	6941	ENSG00000137310	TCF19	6941	ENSG00000137310	M5925	Genes encoding cell cycle related targets of E2F transcription factors.
H		HALLMARK_E2F_TARGETS	TFRC	7037	ENSG00000072274	TFRC	7037	ENSG00000072274	M5925	Genes encoding cell cycle related targets of E2F transcription factors.
H		HALLMARK_E2F_TARGETS	TIMELESS	8914	ENSG00000111602	TIMELESS	8914	ENSG00000111602	M5925	Genes encoding cell cycle related targets of E2F transcription factors.
H		HALLMARK_E2F_TARGETS	TIPIN	54962	ENSG00000075131	TIPIN	54962	ENSG00000075131	M5925	Genes encoding cell cycle related targets of E2F transcription factors.
H		HALLMARK_E2F_TARGETS	TK1	7083	ENSG00000167900	TK1	7083	ENSG00000167900	M5925	Genes encoding cell cycle related targets of E2F transcription factors.
H		HALLMARK_E2F_TARGETS	TMPO	7112	ENSG00000120802	TMPO	7112	ENSG00000120802	M5925	Genes encoding cell cycle related targets of E2F transcription factors.
H		HALLMARK_E2F_TARGETS	TOP2A	7153	ENSG00000131747	TOP2A	7153	ENSG00000131747	M5925	Genes encoding cell cycle related targets of E2F transcription factors.
H		HALLMARK_E2F_TARGETS	TP53	7157	ENSG00000141510	TP53	7157	ENSG00000141510	M5925	Genes encoding cell cycle related targets of E2F transcription factors.
H		HALLMARK_E2F_TARGETS	TRA2B	6434	ENSG00000136527	TRA2B	6434	ENSG00000136527	M5925	Genes encoding cell cycle related targets of E2F transcription factors.
H		HALLMARK_E2F_TARGETS	TRIP13	9319	ENSG00000071539	TRIP13	9319	ENSG00000071539	M5925	Genes encoding cell cycle related targets of E2F transcription factors.
H		HALLMARK_E2F_TARGETS	TUBB	203068	ENSG00000196230	TUBB	203068	ENSG00000196230	M5925	Genes encoding cell cycle related targets of E2F transcription factors.
H		HALLMARK_E2F_TARGETS	TUBG1	7283	ENSG00000131462	TUBG1	7283	ENSG00000131462	M5925	Genes encoding cell cycle related targets of E2F transcription factors.
H		HALLMARK_E2F_TARGETS	UBE2S	27338	ENSG00000108106	UBE2S	27338	ENSG00000108106	M5925	Genes encoding cell cycle related targets of E2F transcription factors.
H		HALLMARK_E2F_TARGETS	UBE2T	29089	ENSG00000077152	UBE2T	29089	ENSG00000077152	M5925	Genes encoding cell cycle related targets of E2F transcription factors.
H		HALLMARK_E2F_TARGETS	UBR7	55148	ENSG00000012963	UBR7	55148	ENSG00000012963	M5925	Genes encoding cell cycle related targets of E2F transcription factors.
H		HALLMARK_E2F_TARGETS	UNG	7374	ENSG00000076248	UNG	7374	ENSG00000076248	M5925	Genes encoding cell cycle related targets of E2F transcription factors.
H		HALLMARK_E2F_TARGETS	USP1	7398	ENSG00000162607	USP1	7398	ENSG00000162607	M5925	Genes encoding cell cycle related targets of E2F transcription factors.
H		HALLMARK_E2F_TARGETS	WDR90	197335	ENSG00000161996	WDR90	197335	ENSG00000161996	M5925	Genes encoding cell cycle related targets of E2F transcription factors.
H		HALLMARK_E2F_TARGETS	WEE1	7465	ENSG00000166483	WEE1	7465	ENSG00000166483	M5925	Genes encoding cell cycle related targets of E2F transcription factors.
H		HALLMARK_E2F_TARGETS	XPO1	7514	ENSG00000082898	XPO1	7514	ENSG00000082898	M5925	Genes encoding cell cycle related targets of E2F transcription factors.
H		HALLMARK_E2F_TARGETS	XRCC6	2547	ENSG00000196419	XRCC6	2547	ENSG00000196419	M5925	Genes encoding cell cycle related targets of E2F transcription factors.
H		HALLMARK_E2F_TARGETS	ZW10	9183	ENSG00000086827	ZW10	9183	ENSG00000086827	M5925	Genes encoding cell cycle related targets of E2F transcription factors.
H		HALLMARK_EPITHELIAL_MESENCHYMAL_TRANSITION	ABI3BP	25890	ENSG00000154175	ABI3BP	25890	ENSG00000154175	M5930	Genes defining epithelial-mesenchymal transition	as in wound healing	fibrosis and metastasis.
H		HALLMARK_EPITHELIAL_MESENCHYMAL_TRANSITION	ACTA2	59	ENSG00000107796	ACTA2	59	ENSG00000107796	M5930	Genes defining epithelial-mesenchymal transition	as in wound healing	fibrosis and metastasis.
H		HALLMARK_EPITHELIAL_MESENCHYMAL_TRANSITION	ADAM12	8038	ENSG00000148848	ADAM12	8038	ENSG00000148848	M5930	Genes defining epithelial-mesenchymal transition	as in wound healing	fibrosis and metastasis.
H		HALLMARK_EPITHELIAL_MESENCHYMAL_TRANSITION	ANPEP	290	ENSG00000166825	ANPEP	290	ENSG00000166825	M5930	Genes defining epithelial-mesenchymal transition	as in wound healing	fibrosis and metastasis.
H		HALLMARK_EPITHELIAL_MESENCHYMAL_TRANSITION	APLP1	333	ENSG00000105290	APLP1	333	ENSG00000105290	M5930	Genes defining epithelial-mesenchymal transition	as in wound healing	fibrosis and metastasis.
H		HALLMARK_EPITHELIAL_MESENCHYMAL_TRANSITION	AREG	374	ENSG00000109321	AREG	374	ENSG00000109321	M5930	Genes defining epithelial-mesenchymal transition	as in wound healing	fibrosis and metastasis.
H		HALLMARK_EPITHELIAL_MESENCHYMAL_TRANSITION	BASP1	10409	ENSG00000176788	BASP1	10409	ENSG00000176788	M5930	Genes defining epithelial-mesenchymal transition	as in wound healing	fibrosis and metastasis.
H		HALLMARK_EPITHELIAL_MESENCHYMAL_TRANSITION	BDNF	627	ENSG00000176697	BDNF	627	ENSG00000176697	M5930	Genes defining epithelial-mesenchymal transition	as in wound healing	fibrosis and metastasis.
H		HALLMARK_EPITHELIAL_MESENCHYMAL_TRANSITION	BGN	633	ENSG00000182492	BGN	633	ENSG00000182492	M5930	Genes defining epithelial-mesenchymal transition	as in wound healing	fibrosis and metastasis.
H		HALLMARK_EPITHELIAL_MESENCHYMAL_TRANSITION	BMP1	649	ENSG00000168487	BMP1	649	ENSG00000168487	M5930	Genes defining epithelial-mesenchymal transition	as in wound healing	fibrosis and metastasis.
H		HALLMARK_EPITHELIAL_MESENCHYMAL_TRANSITION	CADM1	23705	ENSG00000182985	CADM1	23705	ENSG00000182985	M5930	Genes defining epithelial-mesenchymal transition	as in wound healing	fibrosis and metastasis.
H		HALLMARK_EPITHELIAL_MESENCHYMAL_TRANSITION	CALD1	800	ENSG00000122786	CALD1	800	ENSG00000122786	M5930	Genes defining epithelial-mesenchymal transition	as in wound healing	fibrosis and metastasis.
H		HALLMARK_EPITHELIAL_MESENCHYMAL_TRANSITION	CALU	813	ENSG00000128595	CALU	813	ENSG00000128595	M5930	Genes defining epithelial-mesenchymal transition	as in wound healing	fibrosis and metastasis.
H		HALLMARK_EPITHELIAL_MESENCHYMAL_TRANSITION	CAP2	10486	ENSG00000112186	CAP2	10486	ENSG00000112186	M5930	Genes defining epithelial-mesenchymal transition	as in wound healing	fibrosis and metastasis.
H		HALLMARK_EPITHELIAL_MESENCHYMAL_TRANSITION	CAPG	822	ENSG00000042493	CAPG	822	ENSG00000042493	M5930	Genes defining epithelial-mesenchymal transition	as in wound healing	fibrosis and metastasis.
H		HALLMARK_EPITHELIAL_MESENCHYMAL_TRANSITION	CCN1	3491	ENSG00000142871	CCN1	3491	ENSG00000142871	M5930	Genes defining epithelial-mesenchymal transition	as in wound healing	fibrosis and metastasis.
H		HALLMARK_EPITHELIAL_MESENCHYMAL_TRANSITION	CCN2	1490	ENSG00000118523	CCN2	1490	ENSG00000118523	M5930	Genes defining epithelial-mesenchymal transition	as in wound healing	fibrosis and metastasis.
H		HALLMARK_EPITHELIAL_MESENCHYMAL_TRANSITION	CD44	960	ENSG00000026508	CD44	960	ENSG00000026508	M5930	Genes defining epithelial-mesenchymal transition	as in wound healing	fibrosis and metastasis.
H		HALLMARK_EPITHELIAL_MESENCHYMAL_TRANSITION	CD59	966	ENSG00000085063	CD59	966	ENSG00000085063	M5930	Genes defining epithelial-mesenchymal transition	as in wound healing	fibrosis and metastasis.
H		HALLMARK_EPITHELIAL_MESENCHYMAL_TRANSITION	CDH11	1009	ENSG00000140937	CDH11	1009	ENSG00000140937	M5930	Genes defining epithelial-mesenchymal transition	as in wound healing	fibrosis and metastasis.
H		HALLMARK_EPITHELIAL_MESENCHYMAL_TRANSITION	CDH2	1000	ENSG00000170558	CDH2	1000	ENSG00000170558	M5930	Genes defining epithelial-mesenchymal transition	as in wound healing	fibrosis and metastasis.
H		HALLMARK_EPITHELIAL_MESENCHYMAL_TRANSITION	CDH6	1004	ENSG00000113361	CDH6	1004	ENSG00000113361	M5930	Genes defining epithelial-mesenchymal transition	as in wound healing	fibrosis and metastasis.
H		HALLMARK_EPITHELIAL_MESENCHYMAL_TRANSITION	COL11A1	1301	ENSG00000060718	COL11A1	1301	ENSG00000060718	M5930	Genes defining epithelial-mesenchymal transition	as in wound healing	fibrosis and metastasis.
H		HALLMARK_EPITHELIAL_MESENCHYMAL_TRANSITION	COL12A1	1303	ENSG00000111799	COL12A1	1303	ENSG00000111799	M5930	Genes defining epithelial-mesenchymal transition	as in wound healing	fibrosis and metastasis.
H		HALLMARK_EPITHELIAL_MESENCHYMAL_TRANSITION	COL16A1	1307	ENSG00000084636	COL16A1	1307	ENSG00000084636	M5930	Genes defining epithelial-mesenchymal transition	as in wound healing	fibrosis and metastasis.
H		HALLMARK_EPITHELIAL_MESENCHYMAL_TRANSITION	COL1A1	1277	ENSG00000108821	COL1A1	1277	ENSG00000108821	M5930	Genes defining epithelial-mesenchymal transition	as in wound healing	fibrosis and metastasis.
H		HALLMARK_EPITHELIAL_MESENCHYMAL_TRANSITION	COL1A2	1278	ENSG00000164692	COL1A2	1278	ENSG00000164692	M5930	Genes defining epithelial-mesenchymal transition	as in wound healing	fibrosis and metastasis.
H		HALLMARK_EPITHELIAL_MESENCHYMAL_TRANSITION	COL3A1	1281	ENSG00000168542	COL3A1	1281	ENSG00000168542	M5930	Genes defining epithelial-mesenchymal transition	as in wound healing	fibrosis and metastasis.
H		HALLMARK_EPITHELIAL_MESENCHYMAL_TRANSITION	COL4A1	1282	ENSG00000187498	COL4A1	1282	ENSG00000187498	M5930	Genes defining epithelial-mesenchymal transition	as in wound healing	fibrosis and metastasis.
H		HALLMARK_EPITHELIAL_MESENCHYMAL_TRANSITION	COL4A2	1284	ENSG00000134871	COL4A2	1284	ENSG00000134871	M5930	Genes defining epithelial-mesenchymal transition	as in wound healing	fibrosis and metastasis.
H		HALLMARK_EPITHELIAL_MESENCHYMAL_TRANSITION	COL5A1	1289	ENSG00000130635	COL5A1	1289	ENSG00000130635	M5930	Genes defining epithelial-mesenchymal transition	as in wound healing	fibrosis and metastasis.
H		HALLMARK_EPITHELIAL_MESENCHYMAL_TRANSITION	COL5A2	1290	ENSG00000204262	COL5A2	1290	ENSG00000204262	M5930	Genes defining epithelial-mesenchymal transition	as in wound healing	fibrosis and metastasis.
H		HALLMARK_EPITHELIAL_MESENCHYMAL_TRANSITION	COL5A3	50509	ENSG00000080573	COL5A3	50509	ENSG00000080573	M5930	Genes defining epithelial-mesenchymal transition	as in wound healing	fibrosis and metastasis.
H		HALLMARK_EPITHELIAL_MESENCHYMAL_TRANSITION	COL6A2	1292	ENSG00000142173	COL6A2	1292	ENSG00000142173	M5930	Genes defining epithelial-mesenchymal transition	as in wound healing	fibrosis and metastasis.
H		HALLMARK_EPITHELIAL_MESENCHYMAL_TRANSITION	COL6A3	1293	ENSG00000163359	COL6A3	1293	ENSG00000163359	M5930	Genes defining epithelial-mesenchymal transition	as in wound healing	fibrosis and metastasis.
H		HALLMARK_EPITHELIAL_MESENCHYMAL_TRANSITION	COL7A1	1294	ENSG00000114270	COL7A1	1294	ENSG00000114270	M5930	Genes defining epithelial-mesenchymal transition	as in wound healing	fibrosis and metastasis.
H		HALLMARK_EPITHELIAL_MESENCHYMAL_TRANSITION	COL8A2	1296	ENSG00000171812	COL8A2	1296	ENSG00000171812	M5930	Genes defining epithelial-mesenchymal transition	as in wound healing	fibrosis and metastasis.
H		HALLMARK_EPITHELIAL_MESENCHYMAL_TRANSITION	COLGALT1	79709	ENSG00000130309	COLGALT1	79709	ENSG00000130309	M5930	Genes defining epithelial-mesenchymal transition	as in wound healing	fibrosis and metastasis.
H		HALLMARK_EPITHELIAL_MESENCHYMAL_TRANSITION	COMP	1311	ENSG00000105664	COMP	1311	ENSG00000105664	M5930	Genes defining epithelial-mesenchymal transition	as in wound healing	fibrosis and metastasis.
H		HALLMARK_EPITHELIAL_MESENCHYMAL_TRANSITION	COPA	1314	ENSG00000122218	COPA	1314	ENSG00000122218	M5930	Genes defining epithelial-mesenchymal transition	as in wound healing	fibrosis and metastasis.
H		HALLMARK_EPITHELIAL_MESENCHYMAL_TRANSITION	CRLF1	9244	ENSG00000006016	CRLF1	9244	ENSG00000006016	M5930	Genes defining epithelial-mesenchymal transition	as in wound healing	fibrosis and metastasis.
H		HALLMARK_EPITHELIAL_MESENCHYMAL_TRANSITION	CTHRC1	115908	ENSG00000164932	CTHRC1	115908	ENSG00000164932	M5930	Genes defining epithelial-mesenchymal transition	as in wound healing	fibrosis and metastasis.
H		HALLMARK_EPITHELIAL_MESENCHYMAL_TRANSITION	CXCL1	2919	ENSG00000163739	CXCL1	2919	ENSG00000163739	M5930	Genes defining epithelial-mesenchymal transition	as in wound healing	fibrosis and metastasis.
H		HALLMARK_EPITHELIAL_MESENCHYMAL_TRANSITION	CXCL12	6387	ENSG00000107562	CXCL12	6387	ENSG00000107562	M5930	Genes defining epithelial-mesenchymal transition	as in wound healing	fibrosis and metastasis.
H		HALLMARK_EPITHELIAL_MESENCHYMAL_TRANSITION	CXCL6	6372	ENSG00000124875	CXCL6	6372	ENSG00000124875	M5930	Genes defining epithelial-mesenchymal transition	as in wound healing	fibrosis and metastasis.
H		HALLMARK_EPITHELIAL_MESENCHYMAL_TRANSITION	CXCL8	3576	ENSG00000169429	CXCL8	3576	ENSG00000169429	M5930	Genes defining epithelial-mesenchymal transition	as in wound healing	fibrosis and metastasis.
H		HALLMARK_EPITHELIAL_MESENCHYMAL_TRANSITION	DAB2	1601	ENSG00000153071	DAB2	1601	ENSG00000153071	M5930	Genes defining epithelial-mesenchymal transition	as in wound healing	fibrosis and metastasis.
H		HALLMARK_EPITHELIAL_MESENCHYMAL_TRANSITION	DCN	1634	ENSG00000011465	DCN	1634	ENSG00000011465	M5930	Genes defining epithelial-mesenchymal transition	as in wound healing	fibrosis and metastasis.
H		HALLMARK_EPITHELIAL_MESENCHYMAL_TRANSITION	DKK1	22943	ENSG00000107984	DKK1	22943	ENSG00000107984	M5930	Genes defining epithelial-mesenchymal transition	as in wound healing	fibrosis and metastasis.
H		HALLMARK_EPITHELIAL_MESENCHYMAL_TRANSITION	DPYSL3	1809	ENSG00000113657	DPYSL3	1809	ENSG00000113657	M5930	Genes defining epithelial-mesenchymal transition	as in wound healing	fibrosis and metastasis.
H		HALLMARK_EPITHELIAL_MESENCHYMAL_TRANSITION	DST	667	ENSG00000151914	DST	667	ENSG00000151914	M5930	Genes defining epithelial-mesenchymal transition	as in wound healing	fibrosis and metastasis.
H		HALLMARK_EPITHELIAL_MESENCHYMAL_TRANSITION	ECM1	1893	ENSG00000143369	ECM1	1893	ENSG00000143369	M5930	Genes defining epithelial-mesenchymal transition	as in wound healing	fibrosis and metastasis.
H		HALLMARK_EPITHELIAL_MESENCHYMAL_TRANSITION	ECM2	1842	ENSG00000106823	ECM2	1842	ENSG00000106823	M5930	Genes defining epithelial-mesenchymal transition	as in wound healing	fibrosis and metastasis.
H		HALLMARK_EPITHELIAL_MESENCHYMAL_TRANSITION	EDIL3	10085	ENSG00000164176	EDIL3	10085	ENSG00000164176	M5930	Genes defining epithelial-mesenchymal transition	as in wound healing	fibrosis and metastasis.
H		HALLMARK_EPITHELIAL_MESENCHYMAL_TRANSITION	EFEMP2	30008	ENSG00000172638	EFEMP2	30008	ENSG00000172638	M5930	Genes defining epithelial-mesenchymal transition	as in wound healing	fibrosis and metastasis.
H		HALLMARK_EPITHELIAL_MESENCHYMAL_TRANSITION	ELN	2006	ENSG00000049540	ELN	2006	ENSG00000049540	M5930	Genes defining epithelial-mesenchymal transition	as in wound healing	fibrosis and metastasis.
H		HALLMARK_EPITHELIAL_MESENCHYMAL_TRANSITION	EMP3	2014	ENSG00000142227	EMP3	2014	ENSG00000142227	M5930	Genes defining epithelial-mesenchymal transition	as in wound healing	fibrosis and metastasis.
H		HALLMARK_EPITHELIAL_MESENCHYMAL_TRANSITION	ENO2	2026	ENSG00000111674	ENO2	2026	ENSG00000111674	M5930	Genes defining epithelial-mesenchymal transition	as in wound healing	fibrosis and metastasis.
H		HALLMARK_EPITHELIAL_MESENCHYMAL_TRANSITION	FAP	2191	ENSG00000078098	FAP	2191	ENSG00000078098	M5930	Genes defining epithelial-mesenchymal transition	as in wound healing	fibrosis and metastasis.
H		HALLMARK_EPITHELIAL_MESENCHYMAL_TRANSITION	FAS	355	ENSG00000026103	FAS	355	ENSG00000026103	M5930	Genes defining epithelial-mesenchymal transition	as in wound healing	fibrosis and metastasis.
H		HALLMARK_EPITHELIAL_MESENCHYMAL_TRANSITION	FBLN1	2192	ENSG00000077942	FBLN1	2192	ENSG00000077942	M5930	Genes defining epithelial-mesenchymal transition	as in wound healing	fibrosis and metastasis.
H		HALLMARK_EPITHELIAL_MESENCHYMAL_TRANSITION	FBLN2	2199	ENSG00000163520	FBLN2	2199	ENSG00000163520	M5930	Genes defining epithelial-mesenchymal transition	as in wound healing	fibrosis and metastasis.
H		HALLMARK_EPITHELIAL_MESENCHYMAL_TRANSITION	FBLN5	10516	ENSG00000140092	FBLN5	10516	ENSG00000140092	M5930	Genes defining epithelial-mesenchymal transition	as in wound healing	fibrosis and metastasis.
H		HALLMARK_EPITHELIAL_MESENCHYMAL_TRANSITION	FBN1	2200	ENSG00000166147	FBN1	2200	ENSG00000166147	M5930	Genes defining epithelial-mesenchymal transition	as in wound healing	fibrosis and metastasis.
H		HALLMARK_EPITHELIAL_MESENCHYMAL_TRANSITION	FBN2	2201	ENSG00000138829	FBN2	2201	ENSG00000138829	M5930	Genes defining epithelial-mesenchymal transition	as in wound healing	fibrosis and metastasis.
H		HALLMARK_EPITHELIAL_MESENCHYMAL_TRANSITION	FERMT2	10979	ENSG00000073712	FERMT2	10979	ENSG00000073712	M5930	Genes defining epithelial-mesenchymal transition	as in wound healing	fibrosis and metastasis.
H		HALLMARK_EPITHELIAL_MESENCHYMAL_TRANSITION	FGF2	2247	ENSG00000138685	FGF2	2247	ENSG00000138685	M5930	Genes defining epithelial-mesenchymal transition	as in wound healing	fibrosis and metastasis.
H		HALLMARK_EPITHELIAL_MESENCHYMAL_TRANSITION	FLNA	2316	ENSG00000196924	FLNA	2316	ENSG00000196924	M5930	Genes defining epithelial-mesenchymal transition	as in wound healing	fibrosis and metastasis.
H		HALLMARK_EPITHELIAL_MESENCHYMAL_TRANSITION	FMOD	2331	ENSG00000122176	FMOD	2331	ENSG00000122176	M5930	Genes defining epithelial-mesenchymal transition	as in wound healing	fibrosis and metastasis.
H		HALLMARK_EPITHELIAL_MESENCHYMAL_TRANSITION	FN1	2335	ENSG00000115414	FN1	2335	ENSG00000115414	M5930	Genes defining epithelial-mesenchymal transition	as in wound healing	fibrosis and metastasis.
H		HALLMARK_EPITHELIAL_MESENCHYMAL_TRANSITION	FOXC2	2303	ENSG00000176692	FOXC2	2303	ENSG00000176692	M5930	Genes defining epithelial-mesenchymal transition	as in wound healing	fibrosis and metastasis.
H		HALLMARK_EPITHELIAL_MESENCHYMAL_TRANSITION	FSTL1	11167	ENSG00000163430	FSTL1	11167	ENSG00000163430	M5930	Genes defining epithelial-mesenchymal transition	as in wound healing	fibrosis and metastasis.
H		HALLMARK_EPITHELIAL_MESENCHYMAL_TRANSITION	FSTL3	10272	ENSG00000070404	FSTL3	10272	ENSG00000070404	M5930	Genes defining epithelial-mesenchymal transition	as in wound healing	fibrosis and metastasis.
H		HALLMARK_EPITHELIAL_MESENCHYMAL_TRANSITION	FUCA1	2517	ENSG00000179163	FUCA1	2517	ENSG00000179163	M5930	Genes defining epithelial-mesenchymal transition	as in wound healing	fibrosis and metastasis.
H		HALLMARK_EPITHELIAL_MESENCHYMAL_TRANSITION	FZD8	8325	ENSG00000177283	FZD8	8325	ENSG00000177283	M5930	Genes defining epithelial-mesenchymal transition	as in wound healing	fibrosis and metastasis.
H		HALLMARK_EPITHELIAL_MESENCHYMAL_TRANSITION	GADD45A	1647	ENSG00000116717	GADD45A	1647	ENSG00000116717	M5930	Genes defining epithelial-mesenchymal transition	as in wound healing	fibrosis and metastasis.
H		HALLMARK_EPITHELIAL_MESENCHYMAL_TRANSITION	GADD45B	4616	ENSG00000099860	GADD45B	4616	ENSG00000099860	M5930	Genes defining epithelial-mesenchymal transition	as in wound healing	fibrosis and metastasis.
H		HALLMARK_EPITHELIAL_MESENCHYMAL_TRANSITION	GAS1	2619	ENSG00000180447	GAS1	2619	ENSG00000180447	M5930	Genes defining epithelial-mesenchymal transition	as in wound healing	fibrosis and metastasis.
H		HALLMARK_EPITHELIAL_MESENCHYMAL_TRANSITION	GEM	2669	ENSG00000164949	GEM	2669	ENSG00000164949	M5930	Genes defining epithelial-mesenchymal transition	as in wound healing	fibrosis and metastasis.
H		HALLMARK_EPITHELIAL_MESENCHYMAL_TRANSITION	GJA1	2697	ENSG00000152661	GJA1	2697	ENSG00000152661	M5930	Genes defining epithelial-mesenchymal transition	as in wound healing	fibrosis and metastasis.
H		HALLMARK_EPITHELIAL_MESENCHYMAL_TRANSITION	GLIPR1	11010	ENSG00000139278	GLIPR1	11010	ENSG00000139278	M5930	Genes defining epithelial-mesenchymal transition	as in wound healing	fibrosis and metastasis.
H		HALLMARK_EPITHELIAL_MESENCHYMAL_TRANSITION	GPC1	2817	ENSG00000063660	GPC1	2817	ENSG00000063660	M5930	Genes defining epithelial-mesenchymal transition	as in wound healing	fibrosis and metastasis.
H		HALLMARK_EPITHELIAL_MESENCHYMAL_TRANSITION	GPX7	2882	ENSG00000116157	GPX7	2882	ENSG00000116157	M5930	Genes defining epithelial-mesenchymal transition	as in wound healing	fibrosis and metastasis.
H		HALLMARK_EPITHELIAL_MESENCHYMAL_TRANSITION	GREM1	26585	ENSG00000166923	GREM1	26585	ENSG00000166923	M5930	Genes defining epithelial-mesenchymal transition	as in wound healing	fibrosis and metastasis.
H		HALLMARK_EPITHELIAL_MESENCHYMAL_TRANSITION	HTRA1	5654	ENSG00000166033	HTRA1	5654	ENSG00000166033	M5930	Genes defining epithelial-mesenchymal transition	as in wound healing	fibrosis and metastasis.
H		HALLMARK_EPITHELIAL_MESENCHYMAL_TRANSITION	ID2	3398	ENSG00000115738	ID2	3398	ENSG00000115738	M5930	Genes defining epithelial-mesenchymal transition	as in wound healing	fibrosis and metastasis.
H		HALLMARK_EPITHELIAL_MESENCHYMAL_TRANSITION	IGFBP2	3485	ENSG00000115457	IGFBP2	3485	ENSG00000115457	M5930	Genes defining epithelial-mesenchymal transition	as in wound healing	fibrosis and metastasis.
H		HALLMARK_EPITHELIAL_MESENCHYMAL_TRANSITION	IGFBP3	3486	ENSG00000146674	IGFBP3	3486	ENSG00000146674	M5930	Genes defining epithelial-mesenchymal transition	as in wound healing	fibrosis and metastasis.
H		HALLMARK_EPITHELIAL_MESENCHYMAL_TRANSITION	IGFBP4	3487	ENSG00000141753	IGFBP4	3487	ENSG00000141753	M5930	Genes defining epithelial-mesenchymal transition	as in wound healing	fibrosis and metastasis.
H		HALLMARK_EPITHELIAL_MESENCHYMAL_TRANSITION	IL15	3600	ENSG00000164136	IL15	3600	ENSG00000164136	M5930	Genes defining epithelial-mesenchymal transition	as in wound healing	fibrosis and metastasis.
H		HALLMARK_EPITHELIAL_MESENCHYMAL_TRANSITION	IL32	9235	ENSG00000008517	IL32	9235	ENSG00000008517	M5930	Genes defining epithelial-mesenchymal transition	as in wound healing	fibrosis and metastasis.
H		HALLMARK_EPITHELIAL_MESENCHYMAL_TRANSITION	IL6	3569	ENSG00000136244	IL6	3569	ENSG00000136244	M5930	Genes defining epithelial-mesenchymal transition	as in wound healing	fibrosis and metastasis.
H		HALLMARK_EPITHELIAL_MESENCHYMAL_TRANSITION	INHBA	3624	ENSG00000122641	INHBA	3624	ENSG00000122641	M5930	Genes defining epithelial-mesenchymal transition	as in wound healing	fibrosis and metastasis.
H		HALLMARK_EPITHELIAL_MESENCHYMAL_TRANSITION	ITGA2	3673	ENSG00000164171	ITGA2	3673	ENSG00000164171	M5930	Genes defining epithelial-mesenchymal transition	as in wound healing	fibrosis and metastasis.
H		HALLMARK_EPITHELIAL_MESENCHYMAL_TRANSITION	ITGA5	3678	ENSG00000161638	ITGA5	3678	ENSG00000161638	M5930	Genes defining epithelial-mesenchymal transition	as in wound healing	fibrosis and metastasis.
H		HALLMARK_EPITHELIAL_MESENCHYMAL_TRANSITION	ITGAV	3685	ENSG00000138448	ITGAV	3685	ENSG00000138448	M5930	Genes defining epithelial-mesenchymal transition	as in wound healing	fibrosis and metastasis.
H		HALLMARK_EPITHELIAL_MESENCHYMAL_TRANSITION	ITGB1	3688	ENSG00000150093	ITGB1	3688	ENSG00000150093	M5930	Genes defining epithelial-mesenchymal transition	as in wound healing	fibrosis and metastasis.
H		HALLMARK_EPITHELIAL_MESENCHYMAL_TRANSITION	ITGB3	3690	ENSG00000259207	ITGB3	3690	ENSG00000259207	M5930	Genes defining epithelial-mesenchymal transition	as in wound healing	fibrosis and metastasis.
H		HALLMARK_EPITHELIAL_MESENCHYMAL_TRANSITION	ITGB5	3693	ENSG00000082781	ITGB5	3693	ENSG00000082781	M5930	Genes defining epithelial-mesenchymal transition	as in wound healing	fibrosis and metastasis.
H		HALLMARK_EPITHELIAL_MESENCHYMAL_TRANSITION	JUN	3725	ENSG00000177606	JUN	3725	ENSG00000177606	M5930	Genes defining epithelial-mesenchymal transition	as in wound healing	fibrosis and metastasis.
H		HALLMARK_EPITHELIAL_MESENCHYMAL_TRANSITION	LAMA1	284217	ENSG00000101680	LAMA1	284217	ENSG00000101680	M5930	Genes defining epithelial-mesenchymal transition	as in wound healing	fibrosis and metastasis.
H		HALLMARK_EPITHELIAL_MESENCHYMAL_TRANSITION	LAMA2	3908	ENSG00000196569	LAMA2	3908	ENSG00000196569	M5930	Genes defining epithelial-mesenchymal transition	as in wound healing	fibrosis and metastasis.
H		HALLMARK_EPITHELIAL_MESENCHYMAL_TRANSITION	LAMA3	3909	ENSG00000053747	LAMA3	3909	ENSG00000053747	M5930	Genes defining epithelial-mesenchymal transition	as in wound healing	fibrosis and metastasis.
H		HALLMARK_EPITHELIAL_MESENCHYMAL_TRANSITION	LAMC1	3915	ENSG00000135862	LAMC1	3915	ENSG00000135862	M5930	Genes defining epithelial-mesenchymal transition	as in wound healing	fibrosis and metastasis.
H		HALLMARK_EPITHELIAL_MESENCHYMAL_TRANSITION	LAMC2	3918	ENSG00000058085	LAMC2	3918	ENSG00000058085	M5930	Genes defining epithelial-mesenchymal transition	as in wound healing	fibrosis and metastasis.
H		HALLMARK_EPITHELIAL_MESENCHYMAL_TRANSITION	LGALS1	3956	ENSG00000100097	LGALS1	3956	ENSG00000100097	M5930	Genes defining epithelial-mesenchymal transition	as in wound healing	fibrosis and metastasis.
H		HALLMARK_EPITHELIAL_MESENCHYMAL_TRANSITION	LOX	4015	ENSG00000113083	LOX	4015	ENSG00000113083	M5930	Genes defining epithelial-mesenchymal transition	as in wound healing	fibrosis and metastasis.
H		HALLMARK_EPITHELIAL_MESENCHYMAL_TRANSITION	LOXL1	4016	ENSG00000129038	LOXL1	4016	ENSG00000129038	M5930	Genes defining epithelial-mesenchymal transition	as in wound healing	fibrosis and metastasis.
H		HALLMARK_EPITHELIAL_MESENCHYMAL_TRANSITION	LOXL2	4017	ENSG00000134013	LOXL2	4017	ENSG00000134013	M5930	Genes defining epithelial-mesenchymal transition	as in wound healing	fibrosis and metastasis.
H		HALLMARK_EPITHELIAL_MESENCHYMAL_TRANSITION	LRP1	4035	ENSG00000123384	LRP1	4035	ENSG00000123384	M5930	Genes defining epithelial-mesenchymal transition	as in wound healing	fibrosis and metastasis.
H		HALLMARK_EPITHELIAL_MESENCHYMAL_TRANSITION	LRRC15	131578	ENSG00000172061	LRRC15	131578	ENSG00000172061	M5930	Genes defining epithelial-mesenchymal transition	as in wound healing	fibrosis and metastasis.
H		HALLMARK_EPITHELIAL_MESENCHYMAL_TRANSITION	LUM	4060	ENSG00000139329	LUM	4060	ENSG00000139329	M5930	Genes defining epithelial-mesenchymal transition	as in wound healing	fibrosis and metastasis.
H		HALLMARK_EPITHELIAL_MESENCHYMAL_TRANSITION	MAGEE1	57692	ENSG00000198934	MAGEE1	57692	ENSG00000198934	M5930	Genes defining epithelial-mesenchymal transition	as in wound healing	fibrosis and metastasis.
H		HALLMARK_EPITHELIAL_MESENCHYMAL_TRANSITION	MATN2	4147	ENSG00000132561	MATN2	4147	ENSG00000132561	M5930	Genes defining epithelial-mesenchymal transition	as in wound healing	fibrosis and metastasis.
H		HALLMARK_EPITHELIAL_MESENCHYMAL_TRANSITION	MATN3	4148	ENSG00000132031	MATN3	4148	ENSG00000132031	M5930	Genes defining epithelial-mesenchymal transition	as in wound healing	fibrosis and metastasis.
H		HALLMARK_EPITHELIAL_MESENCHYMAL_TRANSITION	MCM7	4176	ENSG00000166508	MCM7	4176	ENSG00000166508	M5930	Genes defining epithelial-mesenchymal transition	as in wound healing	fibrosis and metastasis.
H		HALLMARK_EPITHELIAL_MESENCHYMAL_TRANSITION	MEST	4232	ENSG00000106484	MEST	4232	ENSG00000106484	M5930	Genes defining epithelial-mesenchymal transition	as in wound healing	fibrosis and metastasis.
H		HALLMARK_EPITHELIAL_MESENCHYMAL_TRANSITION	MFAP5	8076	ENSG00000197614	MFAP5	8076	ENSG00000197614	M5930	Genes defining epithelial-mesenchymal transition	as in wound healing	fibrosis and metastasis.
H		HALLMARK_EPITHELIAL_MESENCHYMAL_TRANSITION	MGP	4256	ENSG00000111341	MGP	4256	ENSG00000111341	M5930	Genes defining epithelial-mesenchymal transition	as in wound healing	fibrosis and metastasis.
H		HALLMARK_EPITHELIAL_MESENCHYMAL_TRANSITION	MMP1	4312	ENSG00000196611	MMP1	4312	ENSG00000196611	M5930	Genes defining epithelial-mesenchymal transition	as in wound healing	fibrosis and metastasis.
H		HALLMARK_EPITHELIAL_MESENCHYMAL_TRANSITION	MMP14	4323	ENSG00000157227	MMP14	4323	ENSG00000157227	M5930	Genes defining epithelial-mesenchymal transition	as in wound healing	fibrosis and metastasis.
H		HALLMARK_EPITHELIAL_MESENCHYMAL_TRANSITION	MMP2	4313	ENSG00000087245	MMP2	4313	ENSG00000087245	M5930	Genes defining epithelial-mesenchymal transition	as in wound healing	fibrosis and metastasis.
H		HALLMARK_EPITHELIAL_MESENCHYMAL_TRANSITION	MMP3	4314	ENSG00000149968	MMP3	4314	ENSG00000149968	M5930	Genes defining epithelial-mesenchymal transition	as in wound healing	fibrosis and metastasis.
H		HALLMARK_EPITHELIAL_MESENCHYMAL_TRANSITION	MSX1	4487	ENSG00000163132	MSX1	4487	ENSG00000163132	M5930	Genes defining epithelial-mesenchymal transition	as in wound healing	fibrosis and metastasis.
H		HALLMARK_EPITHELIAL_MESENCHYMAL_TRANSITION	MXRA5	25878	ENSG00000101825	MXRA5	25878	ENSG00000101825	M5930	Genes defining epithelial-mesenchymal transition	as in wound healing	fibrosis and metastasis.
H		HALLMARK_EPITHELIAL_MESENCHYMAL_TRANSITION	MYL9	10398	ENSG00000101335	MYL9	10398	ENSG00000101335	M5930	Genes defining epithelial-mesenchymal transition	as in wound healing	fibrosis and metastasis.
H		HALLMARK_EPITHELIAL_MESENCHYMAL_TRANSITION	MYLK	4638	ENSG00000065534	MYLK	4638	ENSG00000065534	M5930	Genes defining epithelial-mesenchymal transition	as in wound healing	fibrosis and metastasis.
H		HALLMARK_EPITHELIAL_MESENCHYMAL_TRANSITION	NID2	22795	ENSG00000087303	NID2	22795	ENSG00000087303	M5930	Genes defining epithelial-mesenchymal transition	as in wound healing	fibrosis and metastasis.
H		HALLMARK_EPITHELIAL_MESENCHYMAL_TRANSITION	NNMT	4837	ENSG00000166741	NNMT	4837	ENSG00000166741	M5930	Genes defining epithelial-mesenchymal transition	as in wound healing	fibrosis and metastasis.
H		HALLMARK_EPITHELIAL_MESENCHYMAL_TRANSITION	NOTCH2	4853	ENSG00000134250	NOTCH2	4853	ENSG00000134250	M5930	Genes defining epithelial-mesenchymal transition	as in wound healing	fibrosis and metastasis.
H		HALLMARK_EPITHELIAL_MESENCHYMAL_TRANSITION	NT5E	4907	ENSG00000135318	NT5E	4907	ENSG00000135318	M5930	Genes defining epithelial-mesenchymal transition	as in wound healing	fibrosis and metastasis.
H		HALLMARK_EPITHELIAL_MESENCHYMAL_TRANSITION	NTM	50863	ENSG00000182667	NTM	50863	ENSG00000182667	M5930	Genes defining epithelial-mesenchymal transition	as in wound healing	fibrosis and metastasis.
H		HALLMARK_EPITHELIAL_MESENCHYMAL_TRANSITION	OXTR	5021	ENSG00000180914	OXTR	5021	ENSG00000180914	M5930	Genes defining epithelial-mesenchymal transition	as in wound healing	fibrosis and metastasis.
H		HALLMARK_EPITHELIAL_MESENCHYMAL_TRANSITION	P3H1	64175	ENSG00000117385	P3H1	64175	ENSG00000117385	M5930	Genes defining epithelial-mesenchymal transition	as in wound healing	fibrosis and metastasis.
H		HALLMARK_EPITHELIAL_MESENCHYMAL_TRANSITION	PCOLCE	5118	ENSG00000106333	PCOLCE	5118	ENSG00000106333	M5930	Genes defining epithelial-mesenchymal transition	as in wound healing	fibrosis and metastasis.
H		HALLMARK_EPITHELIAL_MESENCHYMAL_TRANSITION	PCOLCE2	26577	ENSG00000163710	PCOLCE2	26577	ENSG00000163710	M5930	Genes defining epithelial-mesenchymal transition	as in wound healing	fibrosis and metastasis.
H		HALLMARK_EPITHELIAL_MESENCHYMAL_TRANSITION	PDGFRB	5159	ENSG00000113721	PDGFRB	5159	ENSG00000113721	M5930	Genes defining epithelial-mesenchymal transition	as in wound healing	fibrosis and metastasis.
H		HALLMARK_EPITHELIAL_MESENCHYMAL_TRANSITION	PDLIM4	8572	ENSG00000131435	PDLIM4	8572	ENSG00000131435	M5930	Genes defining epithelial-mesenchymal transition	as in wound healing	fibrosis and metastasis.
H		HALLMARK_EPITHELIAL_MESENCHYMAL_TRANSITION	PFN2	5217	ENSG00000070087	PFN2	5217	ENSG00000070087	M5930	Genes defining epithelial-mesenchymal transition	as in wound healing	fibrosis and metastasis.
H		HALLMARK_EPITHELIAL_MESENCHYMAL_TRANSITION	PLAUR	5329	ENSG00000011422	PLAUR	5329	ENSG00000011422	M5930	Genes defining epithelial-mesenchymal transition	as in wound healing	fibrosis and metastasis.
H		HALLMARK_EPITHELIAL_MESENCHYMAL_TRANSITION	PLOD1	5351	ENSG00000083444	PLOD1	5351	ENSG00000083444	M5930	Genes defining epithelial-mesenchymal transition	as in wound healing	fibrosis and metastasis.
H		HALLMARK_EPITHELIAL_MESENCHYMAL_TRANSITION	PLOD2	5352	ENSG00000152952	PLOD2	5352	ENSG00000152952	M5930	Genes defining epithelial-mesenchymal transition	as in wound healing	fibrosis and metastasis.
H		HALLMARK_EPITHELIAL_MESENCHYMAL_TRANSITION	PLOD3	8985	ENSG00000106397	PLOD3	8985	ENSG00000106397	M5930	Genes defining epithelial-mesenchymal transition	as in wound healing	fibrosis and metastasis.
H		HALLMARK_EPITHELIAL_MESENCHYMAL_TRANSITION	PMEPA1	56937	ENSG00000124225	PMEPA1	56937	ENSG00000124225	M5930	Genes defining epithelial-mesenchymal transition	as in wound healing	fibrosis and metastasis.
H		HALLMARK_EPITHELIAL_MESENCHYMAL_TRANSITION	PMP22	5376	ENSG00000109099	PMP22	5376	ENSG00000109099	M5930	Genes defining epithelial-mesenchymal transition	as in wound healing	fibrosis and metastasis.
H		HALLMARK_EPITHELIAL_MESENCHYMAL_TRANSITION	POSTN	10631	ENSG00000133110	POSTN	10631	ENSG00000133110	M5930	Genes defining epithelial-mesenchymal transition	as in wound healing	fibrosis and metastasis.
H		HALLMARK_EPITHELIAL_MESENCHYMAL_TRANSITION	PPIB	5479	ENSG00000166794	PPIB	5479	ENSG00000166794	M5930	Genes defining epithelial-mesenchymal transition	as in wound healing	fibrosis and metastasis.
H		HALLMARK_EPITHELIAL_MESENCHYMAL_TRANSITION	PRRX1	5396	ENSG00000116132	PRRX1	5396	ENSG00000116132	M5930	Genes defining epithelial-mesenchymal transition	as in wound healing	fibrosis and metastasis.
H		HALLMARK_EPITHELIAL_MESENCHYMAL_TRANSITION	PRSS2	5645	ENSG00000275896	PRSS2	5645	ENSG00000275896	M5930	Genes defining epithelial-mesenchymal transition	as in wound healing	fibrosis and metastasis.
H		HALLMARK_EPITHELIAL_MESENCHYMAL_TRANSITION	PTHLH	5744	ENSG00000087494	PTHLH	5744	ENSG00000087494	M5930	Genes defining epithelial-mesenchymal transition	as in wound healing	fibrosis and metastasis.
H		HALLMARK_EPITHELIAL_MESENCHYMAL_TRANSITION	PTX3	5806	ENSG00000163661	PTX3	5806	ENSG00000163661	M5930	Genes defining epithelial-mesenchymal transition	as in wound healing	fibrosis and metastasis.
H		HALLMARK_EPITHELIAL_MESENCHYMAL_TRANSITION	PVR	5817	ENSG00000073008	PVR	5817	ENSG00000073008	M5930	Genes defining epithelial-mesenchymal transition	as in wound healing	fibrosis and metastasis.
H		HALLMARK_EPITHELIAL_MESENCHYMAL_TRANSITION	QSOX1	5768	ENSG00000116260	QSOX1	5768	ENSG00000116260	M5930	Genes defining epithelial-mesenchymal transition	as in wound healing	fibrosis and metastasis.
H		HALLMARK_EPITHELIAL_MESENCHYMAL_TRANSITION	RGS4	5999	ENSG00000117152	RGS4	5999	ENSG00000117152	M5930	Genes defining epithelial-mesenchymal transition	as in wound healing	fibrosis and metastasis.
H		HALLMARK_EPITHELIAL_MESENCHYMAL_TRANSITION	RHOB	388	ENSG00000143878	RHOB	388	ENSG00000143878	M5930	Genes defining epithelial-mesenchymal transition	as in wound healing	fibrosis and metastasis.
H		HALLMARK_EPITHELIAL_MESENCHYMAL_TRANSITION	SAT1	6303	ENSG00000130066	SAT1	6303	ENSG00000130066	M5930	Genes defining epithelial-mesenchymal transition	as in wound healing	fibrosis and metastasis.
H		HALLMARK_EPITHELIAL_MESENCHYMAL_TRANSITION	SCG2	7857	ENSG00000171951	SCG2	7857	ENSG00000171951	M5930	Genes defining epithelial-mesenchymal transition	as in wound healing	fibrosis and metastasis.
H		HALLMARK_EPITHELIAL_MESENCHYMAL_TRANSITION	SDC1	6382	ENSG00000115884	SDC1	6382	ENSG00000115884	M5930	Genes defining epithelial-mesenchymal transition	as in wound healing	fibrosis and metastasis.
H		HALLMARK_EPITHELIAL_MESENCHYMAL_TRANSITION	SDC4	6385	ENSG00000124145	SDC4	6385	ENSG00000124145	M5930	Genes defining epithelial-mesenchymal transition	as in wound healing	fibrosis and metastasis.
H		HALLMARK_EPITHELIAL_MESENCHYMAL_TRANSITION	SERPINE1	5054	ENSG00000106366	SERPINE1	5054	ENSG00000106366	M5930	Genes defining epithelial-mesenchymal transition	as in wound healing	fibrosis and metastasis.
H		HALLMARK_EPITHELIAL_MESENCHYMAL_TRANSITION	SERPINE2	5270	ENSG00000135919	SERPINE2	5270	ENSG00000135919	M5930	Genes defining epithelial-mesenchymal transition	as in wound healing	fibrosis and metastasis.
H		HALLMARK_EPITHELIAL_MESENCHYMAL_TRANSITION	SERPINH1	871	ENSG00000149257	SERPINH1	871	ENSG00000149257	M5930	Genes defining epithelial-mesenchymal transition	as in wound healing	fibrosis and metastasis.
H		HALLMARK_EPITHELIAL_MESENCHYMAL_TRANSITION	SFRP1	6422	ENSG00000104332	SFRP1	6422	ENSG00000104332	M5930	Genes defining epithelial-mesenchymal transition	as in wound healing	fibrosis and metastasis.
H		HALLMARK_EPITHELIAL_MESENCHYMAL_TRANSITION	SFRP4	6424	ENSG00000106483	SFRP4	6424	ENSG00000106483	M5930	Genes defining epithelial-mesenchymal transition	as in wound healing	fibrosis and metastasis.
H		HALLMARK_EPITHELIAL_MESENCHYMAL_TRANSITION	SGCB	6443	ENSG00000163069	SGCB	6443	ENSG00000163069	M5930	Genes defining epithelial-mesenchymal transition	as in wound healing	fibrosis and metastasis.
H		HALLMARK_EPITHELIAL_MESENCHYMAL_TRANSITION	SGCD	6444	ENSG00000170624	SGCD	6444	ENSG00000170624	M5930	Genes defining epithelial-mesenchymal transition	as in wound healing	fibrosis and metastasis.
H		HALLMARK_EPITHELIAL_MESENCHYMAL_TRANSITION	SGCG	6445	ENSG00000102683	SGCG	6445	ENSG00000102683	M5930	Genes defining epithelial-mesenchymal transition	as in wound healing	fibrosis and metastasis.
H		HALLMARK_EPITHELIAL_MESENCHYMAL_TRANSITION	SLC6A8	6535	ENSG00000130821	SLC6A8	6535	ENSG00000130821	M5930	Genes defining epithelial-mesenchymal transition	as in wound healing	fibrosis and metastasis.
H		HALLMARK_EPITHELIAL_MESENCHYMAL_TRANSITION	SLIT2	9353	ENSG00000145147	SLIT2	9353	ENSG00000145147	M5930	Genes defining epithelial-mesenchymal transition	as in wound healing	fibrosis and metastasis.
H		HALLMARK_EPITHELIAL_MESENCHYMAL_TRANSITION	SLIT3	6586	ENSG00000184347	SLIT3	6586	ENSG00000184347	M5930	Genes defining epithelial-mesenchymal transition	as in wound healing	fibrosis and metastasis.
H		HALLMARK_EPITHELIAL_MESENCHYMAL_TRANSITION	SNAI2	6591	ENSG00000019549	SNAI2	6591	ENSG00000019549	M5930	Genes defining epithelial-mesenchymal transition	as in wound healing	fibrosis and metastasis.
H		HALLMARK_EPITHELIAL_MESENCHYMAL_TRANSITION	SNTB1	6641	ENSG00000172164	SNTB1	6641	ENSG00000172164	M5930	Genes defining epithelial-mesenchymal transition	as in wound healing	fibrosis and metastasis.
H		HALLMARK_EPITHELIAL_MESENCHYMAL_TRANSITION	SPARC	6678	ENSG00000113140	SPARC	6678	ENSG00000113140	M5930	Genes defining epithelial-mesenchymal transition	as in wound healing	fibrosis and metastasis.
H		HALLMARK_EPITHELIAL_MESENCHYMAL_TRANSITION	SPOCK1	6695	ENSG00000152377	SPOCK1	6695	ENSG00000152377	M5930	Genes defining epithelial-mesenchymal transition	as in wound healing	fibrosis and metastasis.
H		HALLMARK_EPITHELIAL_MESENCHYMAL_TRANSITION	SPP1	6696	ENSG00000118785	SPP1	6696	ENSG00000118785	M5930	Genes defining epithelial-mesenchymal transition	as in wound healing	fibrosis and metastasis.
H		HALLMARK_EPITHELIAL_MESENCHYMAL_TRANSITION	TAGLN	6876	ENSG00000149591	TAGLN	6876	ENSG00000149591	M5930	Genes defining epithelial-mesenchymal transition	as in wound healing	fibrosis and metastasis.
H		HALLMARK_EPITHELIAL_MESENCHYMAL_TRANSITION	TFPI2	7980	ENSG00000105825	TFPI2	7980	ENSG00000105825	M5930	Genes defining epithelial-mesenchymal transition	as in wound healing	fibrosis and metastasis.
H		HALLMARK_EPITHELIAL_MESENCHYMAL_TRANSITION	TGFB1	7040	ENSG00000105329	TGFB1	7040	ENSG00000105329	M5930	Genes defining epithelial-mesenchymal transition	as in wound healing	fibrosis and metastasis.
H		HALLMARK_EPITHELIAL_MESENCHYMAL_TRANSITION	TGFBI	7045	ENSG00000120708	TGFBI	7045	ENSG00000120708	M5930	Genes defining epithelial-mesenchymal transition	as in wound healing	fibrosis and metastasis.
H		HALLMARK_EPITHELIAL_MESENCHYMAL_TRANSITION	TGFBR3	7049	ENSG00000069702	TGFBR3	7049	ENSG00000069702	M5930	Genes defining epithelial-mesenchymal transition	as in wound healing	fibrosis and metastasis.
H		HALLMARK_EPITHELIAL_MESENCHYMAL_TRANSITION	TGM2	7052	ENSG00000198959	TGM2	7052	ENSG00000198959	M5930	Genes defining epithelial-mesenchymal transition	as in wound healing	fibrosis and metastasis.
H		HALLMARK_EPITHELIAL_MESENCHYMAL_TRANSITION	THBS1	7057	ENSG00000137801	THBS1	7057	ENSG00000137801	M5930	Genes defining epithelial-mesenchymal transition	as in wound healing	fibrosis and metastasis.
H		HALLMARK_EPITHELIAL_MESENCHYMAL_TRANSITION	THBS2	7058	ENSG00000186340	THBS2	7058	ENSG00000186340	M5930	Genes defining epithelial-mesenchymal transition	as in wound healing	fibrosis and metastasis.
H		HALLMARK_EPITHELIAL_MESENCHYMAL_TRANSITION	THY1	7070	ENSG00000154096	THY1	7070	ENSG00000154096	M5930	Genes defining epithelial-mesenchymal transition	as in wound healing	fibrosis and metastasis.
H		HALLMARK_EPITHELIAL_MESENCHYMAL_TRANSITION	TIMP1	7076	ENSG00000102265	TIMP1	7076	ENSG00000102265	M5930	Genes defining epithelial-mesenchymal transition	as in wound healing	fibrosis and metastasis.
H		HALLMARK_EPITHELIAL_MESENCHYMAL_TRANSITION	TIMP3	7078	ENSG00000100234	TIMP3	7078	ENSG00000100234	M5930	Genes defining epithelial-mesenchymal transition	as in wound healing	fibrosis and metastasis.
H		HALLMARK_EPITHELIAL_MESENCHYMAL_TRANSITION	TNC	3371	ENSG00000041982	TNC	3371	ENSG00000041982	M5930	Genes defining epithelial-mesenchymal transition	as in wound healing	fibrosis and metastasis.
H		HALLMARK_EPITHELIAL_MESENCHYMAL_TRANSITION	TNFAIP3	7128	ENSG00000118503	TNFAIP3	7128	ENSG00000118503	M5930	Genes defining epithelial-mesenchymal transition	as in wound healing	fibrosis and metastasis.
H		HALLMARK_EPITHELIAL_MESENCHYMAL_TRANSITION	TNFRSF11B	4982	ENSG00000164761	TNFRSF11B	4982	ENSG00000164761	M5930	Genes defining epithelial-mesenchymal transition	as in wound healing	fibrosis and metastasis.
H		HALLMARK_EPITHELIAL_MESENCHYMAL_TRANSITION	TNFRSF12A	51330	ENSG00000006327	TNFRSF12A	51330	ENSG00000006327	M5930	Genes defining epithelial-mesenchymal transition	as in wound healing	fibrosis and metastasis.
H		HALLMARK_EPITHELIAL_MESENCHYMAL_TRANSITION	TPM1	7168	ENSG00000140416	TPM1	7168	ENSG00000140416	M5930	Genes defining epithelial-mesenchymal transition	as in wound healing	fibrosis and metastasis.
H		HALLMARK_EPITHELIAL_MESENCHYMAL_TRANSITION	TPM2	7169	ENSG00000198467	TPM2	7169	ENSG00000198467	M5930	Genes defining epithelial-mesenchymal transition	as in wound healing	fibrosis and metastasis.
H		HALLMARK_EPITHELIAL_MESENCHYMAL_TRANSITION	TPM4	7171	ENSG00000167460	TPM4	7171	ENSG00000167460	M5930	Genes defining epithelial-mesenchymal transition	as in wound healing	fibrosis and metastasis.
H		HALLMARK_EPITHELIAL_MESENCHYMAL_TRANSITION	VCAM1	7412	ENSG00000162692	VCAM1	7412	ENSG00000162692	M5930	Genes defining epithelial-mesenchymal transition	as in wound healing	fibrosis and metastasis.
H		HALLMARK_EPITHELIAL_MESENCHYMAL_TRANSITION	VCAN	1462	ENSG00000038427	VCAN	1462	ENSG00000038427	M5930	Genes defining epithelial-mesenchymal transition	as in wound healing	fibrosis and metastasis.
H		HALLMARK_EPITHELIAL_MESENCHYMAL_TRANSITION	VEGFA	7422	ENSG00000112715	VEGFA	7422	ENSG00000112715	M5930	Genes defining epithelial-mesenchymal transition	as in wound healing	fibrosis and metastasis.
H		HALLMARK_EPITHELIAL_MESENCHYMAL_TRANSITION	VEGFC	7424	ENSG00000150630	VEGFC	7424	ENSG00000150630	M5930	Genes defining epithelial-mesenchymal transition	as in wound healing	fibrosis and metastasis.
H		HALLMARK_EPITHELIAL_MESENCHYMAL_TRANSITION	VIM	7431	ENSG00000026025	VIM	7431	ENSG00000026025	M5930	Genes defining epithelial-mesenchymal transition	as in wound healing	fibrosis and metastasis.
H		HALLMARK_EPITHELIAL_MESENCHYMAL_TRANSITION	WIPF1	7456	ENSG00000115935	WIPF1	7456	ENSG00000115935	M5930	Genes defining epithelial-mesenchymal transition	as in wound healing	fibrosis and metastasis.
H		HALLMARK_EPITHELIAL_MESENCHYMAL_TRANSITION	WNT5A	7474	ENSG00000114251	WNT5A	7474	ENSG00000114251	M5930	Genes defining epithelial-mesenchymal transition	as in wound healing	fibrosis and metastasis.
H		HALLMARK_FATTY_ACID_METABOLISM	AADAT	51166	ENSG00000109576	AADAT	51166	ENSG00000109576	M5935	Genes encoding proteins involved in metabolism of fatty acids.
H		HALLMARK_FATTY_ACID_METABOLISM	ACAA1	30	ENSG00000060971	ACAA1	30	ENSG00000060971	M5935	Genes encoding proteins involved in metabolism of fatty acids.
H		HALLMARK_FATTY_ACID_METABOLISM	ACAA2	10449	ENSG00000167315	ACAA2	10449	ENSG00000167315	M5935	Genes encoding proteins involved in metabolism of fatty acids.
H		HALLMARK_FATTY_ACID_METABOLISM	ACADL	33	ENSG00000115361	ACADL	33	ENSG00000115361	M5935	Genes encoding proteins involved in metabolism of fatty acids.
H		HALLMARK_FATTY_ACID_METABOLISM	ACADM	34	ENSG00000117054	ACADM	34	ENSG00000117054	M5935	Genes encoding proteins involved in metabolism of fatty acids.
H		HALLMARK_FATTY_ACID_METABOLISM	ACADS	35	ENSG00000122971	ACADS	35	ENSG00000122971	M5935	Genes encoding proteins involved in metabolism of fatty acids.
H		HALLMARK_FATTY_ACID_METABOLISM	ACADVL	37	ENSG00000072778	ACADVL	37	ENSG00000072778	M5935	Genes encoding proteins involved in metabolism of fatty acids.
H		HALLMARK_FATTY_ACID_METABOLISM	ACAT2	39	ENSG00000120437	ACAT2	39	ENSG00000120437	M5935	Genes encoding proteins involved in metabolism of fatty acids.
H		HALLMARK_FATTY_ACID_METABOLISM	ACO2	50	ENSG00000100412	ACO2	50	ENSG00000100412	M5935	Genes encoding proteins involved in metabolism of fatty acids.
H		HALLMARK_FATTY_ACID_METABOLISM	ACOT2	10965	ENSG00000119673	ACOT2	10965	ENSG00000119673	M5935	Genes encoding proteins involved in metabolism of fatty acids.
H		HALLMARK_FATTY_ACID_METABOLISM	ACOT8	10005	ENSG00000101473	ACOT8	10005	ENSG00000101473	M5935	Genes encoding proteins involved in metabolism of fatty acids.
H		HALLMARK_FATTY_ACID_METABOLISM	ACOX1	51	ENSG00000161533	ACOX1	51	ENSG00000161533	M5935	Genes encoding proteins involved in metabolism of fatty acids.
H		HALLMARK_FATTY_ACID_METABOLISM	ACSL1	2180	ENSG00000151726	ACSL1	2180	ENSG00000151726	M5935	Genes encoding proteins involved in metabolism of fatty acids.
H		HALLMARK_FATTY_ACID_METABOLISM	ACSL4	2182	ENSG00000068366	ACSL4	2182	ENSG00000068366	M5935	Genes encoding proteins involved in metabolism of fatty acids.
H		HALLMARK_FATTY_ACID_METABOLISM	ACSL5	51703	ENSG00000197142	ACSL5	51703	ENSG00000197142	M5935	Genes encoding proteins involved in metabolism of fatty acids.
H		HALLMARK_FATTY_ACID_METABOLISM	ACSM3	6296	ENSG00000005187	ACSM3	6296	ENSG00000005187	M5935	Genes encoding proteins involved in metabolism of fatty acids.
H		HALLMARK_FATTY_ACID_METABOLISM	ACSS1	84532	ENSG00000154930	ACSS1	84532	ENSG00000154930	M5935	Genes encoding proteins involved in metabolism of fatty acids.
H		HALLMARK_FATTY_ACID_METABOLISM	ADH1C	126	ENSG00000248144	ADH1C	126	ENSG00000248144	M5935	Genes encoding proteins involved in metabolism of fatty acids.
H		HALLMARK_FATTY_ACID_METABOLISM	ADH7	131	ENSG00000196344	ADH7	131	ENSG00000196344	M5935	Genes encoding proteins involved in metabolism of fatty acids.
H		HALLMARK_FATTY_ACID_METABOLISM	ADIPOR2	79602	ENSG00000006831	ADIPOR2	79602	ENSG00000006831	M5935	Genes encoding proteins involved in metabolism of fatty acids.
H		HALLMARK_FATTY_ACID_METABOLISM	ADSL	158	ENSG00000239900	ADSL	158	ENSG00000239900	M5935	Genes encoding proteins involved in metabolism of fatty acids.
H		HALLMARK_FATTY_ACID_METABOLISM	ALAD	210	ENSG00000148218	ALAD	210	ENSG00000148218	M5935	Genes encoding proteins involved in metabolism of fatty acids.
H		HALLMARK_FATTY_ACID_METABOLISM	ALDH1A1	216	ENSG00000165092	ALDH1A1	216	ENSG00000165092	M5935	Genes encoding proteins involved in metabolism of fatty acids.
H		HALLMARK_FATTY_ACID_METABOLISM	ALDH3A1	218	ENSG00000108602	ALDH3A1	218	ENSG00000108602	M5935	Genes encoding proteins involved in metabolism of fatty acids.
H		HALLMARK_FATTY_ACID_METABOLISM	ALDH3A2	224	ENSG00000072210	ALDH3A2	224	ENSG00000072210	M5935	Genes encoding proteins involved in metabolism of fatty acids.
H		HALLMARK_FATTY_ACID_METABOLISM	ALDH9A1	223	ENSG00000143149	ALDH9A1	223	ENSG00000143149	M5935	Genes encoding proteins involved in metabolism of fatty acids.
H		HALLMARK_FATTY_ACID_METABOLISM	ALDOA	226	ENSG00000149925	ALDOA	226	ENSG00000149925	M5935	Genes encoding proteins involved in metabolism of fatty acids.
H		HALLMARK_FATTY_ACID_METABOLISM	AOC3	8639	ENSG00000131471	AOC3	8639	ENSG00000131471	M5935	Genes encoding proteins involved in metabolism of fatty acids.
H		HALLMARK_FATTY_ACID_METABOLISM	APEX1	328	ENSG00000100823	APEX1	328	ENSG00000100823	M5935	Genes encoding proteins involved in metabolism of fatty acids.
H		HALLMARK_FATTY_ACID_METABOLISM	AQP7	364	ENSG00000165269	AQP7	364	ENSG00000165269	M5935	Genes encoding proteins involved in metabolism of fatty acids.
H		HALLMARK_FATTY_ACID_METABOLISM	AUH	549	ENSG00000148090	AUH	549	ENSG00000148090	M5935	Genes encoding proteins involved in metabolism of fatty acids.
H		HALLMARK_FATTY_ACID_METABOLISM	BCKDHB	594	ENSG00000083123	BCKDHB	594	ENSG00000083123	M5935	Genes encoding proteins involved in metabolism of fatty acids.
H		HALLMARK_FATTY_ACID_METABOLISM	BLVRA	644	ENSG00000106605	BLVRA	644	ENSG00000106605	M5935	Genes encoding proteins involved in metabolism of fatty acids.
H		HALLMARK_FATTY_ACID_METABOLISM	BMPR1B	658	ENSG00000138696	BMPR1B	658	ENSG00000138696	M5935	Genes encoding proteins involved in metabolism of fatty acids.
H		HALLMARK_FATTY_ACID_METABOLISM	BPHL	670	ENSG00000137274	BPHL	670	ENSG00000137274	M5935	Genes encoding proteins involved in metabolism of fatty acids.
H		HALLMARK_FATTY_ACID_METABOLISM	CA2	760	ENSG00000104267	CA2	760	ENSG00000104267	M5935	Genes encoding proteins involved in metabolism of fatty acids.
H		HALLMARK_FATTY_ACID_METABOLISM	CA4	762	ENSG00000167434	CA4	762	ENSG00000167434	M5935	Genes encoding proteins involved in metabolism of fatty acids.
H		HALLMARK_FATTY_ACID_METABOLISM	CA6	765	ENSG00000131686	CA6	765	ENSG00000131686	M5935	Genes encoding proteins involved in metabolism of fatty acids.
H		HALLMARK_FATTY_ACID_METABOLISM	CBR1	873	ENSG00000159228	CBR1	873	ENSG00000159228	M5935	Genes encoding proteins involved in metabolism of fatty acids.
H		HALLMARK_FATTY_ACID_METABOLISM	CBR3	874	ENSG00000159231	CBR3	874	ENSG00000159231	M5935	Genes encoding proteins involved in metabolism of fatty acids.
H		HALLMARK_FATTY_ACID_METABOLISM	CD1D	912	ENSG00000158473	CD1D	912	ENSG00000158473	M5935	Genes encoding proteins involved in metabolism of fatty acids.
H		HALLMARK_FATTY_ACID_METABOLISM	CD36	948	ENSG00000135218	CD36	948	ENSG00000135218	M5935	Genes encoding proteins involved in metabolism of fatty acids.
H		HALLMARK_FATTY_ACID_METABOLISM	CEL	1056	ENSG00000170835	CEL	1056	ENSG00000170835	M5935	Genes encoding proteins involved in metabolism of fatty acids.
H		HALLMARK_FATTY_ACID_METABOLISM	CIDEA	1149	ENSG00000176194	CIDEA	1149	ENSG00000176194	M5935	Genes encoding proteins involved in metabolism of fatty acids.
H		HALLMARK_FATTY_ACID_METABOLISM	CPOX	1371	ENSG00000080819	CPOX	1371	ENSG00000080819	M5935	Genes encoding proteins involved in metabolism of fatty acids.
H		HALLMARK_FATTY_ACID_METABOLISM	CPT1A	1374	ENSG00000110090	CPT1A	1374	ENSG00000110090	M5935	Genes encoding proteins involved in metabolism of fatty acids.
H		HALLMARK_FATTY_ACID_METABOLISM	CPT2	1376	ENSG00000157184	CPT2	1376	ENSG00000157184	M5935	Genes encoding proteins involved in metabolism of fatty acids.
H		HALLMARK_FATTY_ACID_METABOLISM	CRAT	1384	ENSG00000095321	CRAT	1384	ENSG00000095321	M5935	Genes encoding proteins involved in metabolism of fatty acids.
H		HALLMARK_FATTY_ACID_METABOLISM	CRYZ	1429	ENSG00000116791	CRYZ	1429	ENSG00000116791	M5935	Genes encoding proteins involved in metabolism of fatty acids.
H		HALLMARK_FATTY_ACID_METABOLISM	CYP1A1	1543	ENSG00000140465	CYP1A1	1543	ENSG00000140465	M5935	Genes encoding proteins involved in metabolism of fatty acids.
H		HALLMARK_FATTY_ACID_METABOLISM	CYP4A11	1579	ENSG00000187048	CYP4A11	1579	ENSG00000187048	M5935	Genes encoding proteins involved in metabolism of fatty acids.
H		HALLMARK_FATTY_ACID_METABOLISM	CYP4A22	284541	ENSG00000162365	CYP4A22	284541	ENSG00000162365	M5935	Genes encoding proteins involved in metabolism of fatty acids.
H		HALLMARK_FATTY_ACID_METABOLISM	D2HGDH	728294	ENSG00000180902	D2HGDH	728294	ENSG00000180902	M5935	Genes encoding proteins involved in metabolism of fatty acids.
H		HALLMARK_FATTY_ACID_METABOLISM	DECR1	1666	ENSG00000104325	DECR1	1666	ENSG00000104325	M5935	Genes encoding proteins involved in metabolism of fatty acids.
H		HALLMARK_FATTY_ACID_METABOLISM	DHCR24	1718	ENSG00000116133	DHCR24	1718	ENSG00000116133	M5935	Genes encoding proteins involved in metabolism of fatty acids.
H		HALLMARK_FATTY_ACID_METABOLISM	DLD	1738	ENSG00000091140	DLD	1738	ENSG00000091140	M5935	Genes encoding proteins involved in metabolism of fatty acids.
H		HALLMARK_FATTY_ACID_METABOLISM	DLST	1743	ENSG00000119689	DLST	1743	ENSG00000119689	M5935	Genes encoding proteins involved in metabolism of fatty acids.
H		HALLMARK_FATTY_ACID_METABOLISM	ECH1	1891	ENSG00000104823	ECH1	1891	ENSG00000104823	M5935	Genes encoding proteins involved in metabolism of fatty acids.
H		HALLMARK_FATTY_ACID_METABOLISM	ECHS1	1892	ENSG00000127884	ECHS1	1892	ENSG00000127884	M5935	Genes encoding proteins involved in metabolism of fatty acids.
H		HALLMARK_FATTY_ACID_METABOLISM	ECI1	1632	ENSG00000167969	ECI1	1632	ENSG00000167969	M5935	Genes encoding proteins involved in metabolism of fatty acids.
H		HALLMARK_FATTY_ACID_METABOLISM	ECI2	10455	ENSG00000198721	ECI2	10455	ENSG00000198721	M5935	Genes encoding proteins involved in metabolism of fatty acids.
H		HALLMARK_FATTY_ACID_METABOLISM	EHHADH	1962	ENSG00000113790	EHHADH	1962	ENSG00000113790	M5935	Genes encoding proteins involved in metabolism of fatty acids.
H		HALLMARK_FATTY_ACID_METABOLISM	ELOVL5	60481	ENSG00000012660	ELOVL5	60481	ENSG00000012660	M5935	Genes encoding proteins involved in metabolism of fatty acids.
H		HALLMARK_FATTY_ACID_METABOLISM	ENO2	2026	ENSG00000111674	ENO2	2026	ENSG00000111674	M5935	Genes encoding proteins involved in metabolism of fatty acids.
H		HALLMARK_FATTY_ACID_METABOLISM	ENO3	2027	ENSG00000108515	ENO3	2027	ENSG00000108515	M5935	Genes encoding proteins involved in metabolism of fatty acids.
H		HALLMARK_FATTY_ACID_METABOLISM	EPHX1	2052	ENSG00000143819	EPHX1	2052	ENSG00000143819	M5935	Genes encoding proteins involved in metabolism of fatty acids.
H		HALLMARK_FATTY_ACID_METABOLISM	ERP29	10961	ENSG00000089248	ERP29	10961	ENSG00000089248	M5935	Genes encoding proteins involved in metabolism of fatty acids.
H		HALLMARK_FATTY_ACID_METABOLISM	ETFDH	2110	ENSG00000171503	ETFDH	2110	ENSG00000171503	M5935	Genes encoding proteins involved in metabolism of fatty acids.
H		HALLMARK_FATTY_ACID_METABOLISM	FABP1	2168	ENSG00000163586	FABP1	2168	ENSG00000163586	M5935	Genes encoding proteins involved in metabolism of fatty acids.
H		HALLMARK_FATTY_ACID_METABOLISM	FABP2	2169	ENSG00000145384	FABP2	2169	ENSG00000145384	M5935	Genes encoding proteins involved in metabolism of fatty acids.
H		HALLMARK_FATTY_ACID_METABOLISM	FASN	2194	ENSG00000169710	FASN	2194	ENSG00000169710	M5935	Genes encoding proteins involved in metabolism of fatty acids.
H		HALLMARK_FATTY_ACID_METABOLISM	FH	2271	ENSG00000091483	FH	2271	ENSG00000091483	M5935	Genes encoding proteins involved in metabolism of fatty acids.
H		HALLMARK_FATTY_ACID_METABOLISM	FMO1	2326	ENSG00000010932	FMO1	2326	ENSG00000010932	M5935	Genes encoding proteins involved in metabolism of fatty acids.
H		HALLMARK_FATTY_ACID_METABOLISM	G0S2	50486	ENSG00000123689	G0S2	50486	ENSG00000123689	M5935	Genes encoding proteins involved in metabolism of fatty acids.
H		HALLMARK_FATTY_ACID_METABOLISM	GABARAPL1	23710	ENSG00000139112	GABARAPL1	23710	ENSG00000139112	M5935	Genes encoding proteins involved in metabolism of fatty acids.
H		HALLMARK_FATTY_ACID_METABOLISM	GAD2	2572	ENSG00000136750	GAD2	2572	ENSG00000136750	M5935	Genes encoding proteins involved in metabolism of fatty acids.
H		HALLMARK_FATTY_ACID_METABOLISM	GAPDHS	26330	ENSG00000105679	GAPDHS	26330	ENSG00000105679	M5935	Genes encoding proteins involved in metabolism of fatty acids.
H		HALLMARK_FATTY_ACID_METABOLISM	GCDH	2639	ENSG00000105607	GCDH	2639	ENSG00000105607	M5935	Genes encoding proteins involved in metabolism of fatty acids.
H		HALLMARK_FATTY_ACID_METABOLISM	GLUL	2752	ENSG00000135821	GLUL	2752	ENSG00000135821	M5935	Genes encoding proteins involved in metabolism of fatty acids.
H		HALLMARK_FATTY_ACID_METABOLISM	GPD1	2819	ENSG00000167588	GPD1	2819	ENSG00000167588	M5935	Genes encoding proteins involved in metabolism of fatty acids.
H		HALLMARK_FATTY_ACID_METABOLISM	GPD2	2820	ENSG00000115159	GPD2	2820	ENSG00000115159	M5935	Genes encoding proteins involved in metabolism of fatty acids.
H		HALLMARK_FATTY_ACID_METABOLISM	GRHPR	9380	ENSG00000137106	GRHPR	9380	ENSG00000137106	M5935	Genes encoding proteins involved in metabolism of fatty acids.
H		HALLMARK_FATTY_ACID_METABOLISM	GSTZ1	2954	ENSG00000100577	GSTZ1	2954	ENSG00000100577	M5935	Genes encoding proteins involved in metabolism of fatty acids.
H		HALLMARK_FATTY_ACID_METABOLISM	H2AZ1	3015	ENSG00000164032	H2AZ1	3015	ENSG00000164032	M5935	Genes encoding proteins involved in metabolism of fatty acids.
H		HALLMARK_FATTY_ACID_METABOLISM	HADH	3033	ENSG00000138796	HADH	3033	ENSG00000138796	M5935	Genes encoding proteins involved in metabolism of fatty acids.
H		HALLMARK_FATTY_ACID_METABOLISM	HADHB	3032	ENSG00000138029	HADHB	3032	ENSG00000138029	M5935	Genes encoding proteins involved in metabolism of fatty acids.
H		HALLMARK_FATTY_ACID_METABOLISM	HAO2	51179	ENSG00000116882	HAO2	51179	ENSG00000116882	M5935	Genes encoding proteins involved in metabolism of fatty acids.
H		HALLMARK_FATTY_ACID_METABOLISM	HCCS	3052	ENSG00000004961	HCCS	3052	ENSG00000004961	M5935	Genes encoding proteins involved in metabolism of fatty acids.
H		HALLMARK_FATTY_ACID_METABOLISM	HIBCH	26275	ENSG00000198130	HIBCH	26275	ENSG00000198130	M5935	Genes encoding proteins involved in metabolism of fatty acids.
H		HALLMARK_FATTY_ACID_METABOLISM	HMGCL	3155	ENSG00000117305	HMGCL	3155	ENSG00000117305	M5935	Genes encoding proteins involved in metabolism of fatty acids.
H		HALLMARK_FATTY_ACID_METABOLISM	HMGCS1	3157	ENSG00000112972	HMGCS1	3157	ENSG00000112972	M5935	Genes encoding proteins involved in metabolism of fatty acids.
H		HALLMARK_FATTY_ACID_METABOLISM	HMGCS2	3158	ENSG00000134240	HMGCS2	3158	ENSG00000134240	M5935	Genes encoding proteins involved in metabolism of fatty acids.
H		HALLMARK_FATTY_ACID_METABOLISM	HPGD	3248	ENSG00000164120	HPGD	3248	ENSG00000164120	M5935	Genes encoding proteins involved in metabolism of fatty acids.
H		HALLMARK_FATTY_ACID_METABOLISM	HSD17B10	3028	ENSG00000072506	HSD17B10	3028	ENSG00000072506	M5935	Genes encoding proteins involved in metabolism of fatty acids.
H		HALLMARK_FATTY_ACID_METABOLISM	HSD17B11	51170	ENSG00000198189	HSD17B11	51170	ENSG00000198189	M5935	Genes encoding proteins involved in metabolism of fatty acids.
H		HALLMARK_FATTY_ACID_METABOLISM	HSD17B4	3295	ENSG00000133835	HSD17B4	3295	ENSG00000133835	M5935	Genes encoding proteins involved in metabolism of fatty acids.
H		HALLMARK_FATTY_ACID_METABOLISM	HSD17B7	51478	ENSG00000132196	HSD17B7	51478	ENSG00000132196	M5935	Genes encoding proteins involved in metabolism of fatty acids.
H		HALLMARK_FATTY_ACID_METABOLISM	HSDL2	84263	ENSG00000119471	HSDL2	84263	ENSG00000119471	M5935	Genes encoding proteins involved in metabolism of fatty acids.
H		HALLMARK_FATTY_ACID_METABOLISM	HSP90AA1	3320	ENSG00000080824	HSP90AA1	3320	ENSG00000080824	M5935	Genes encoding proteins involved in metabolism of fatty acids.
H		HALLMARK_FATTY_ACID_METABOLISM	HSPH1	10808	ENSG00000120694	HSPH1	10808	ENSG00000120694	M5935	Genes encoding proteins involved in metabolism of fatty acids.
H		HALLMARK_FATTY_ACID_METABOLISM	IDH1	3417	ENSG00000138413	IDH1	3417	ENSG00000138413	M5935	Genes encoding proteins involved in metabolism of fatty acids.
H		HALLMARK_FATTY_ACID_METABOLISM	IDH3B	3420	ENSG00000101365	IDH3B	3420	ENSG00000101365	M5935	Genes encoding proteins involved in metabolism of fatty acids.
H		HALLMARK_FATTY_ACID_METABOLISM	IDH3G	3421	ENSG00000067829	IDH3G	3421	ENSG00000067829	M5935	Genes encoding proteins involved in metabolism of fatty acids.
H		HALLMARK_FATTY_ACID_METABOLISM	IDI1	3422	ENSG00000067064	IDI1	3422	ENSG00000067064	M5935	Genes encoding proteins involved in metabolism of fatty acids.
H		HALLMARK_FATTY_ACID_METABOLISM	IL4I1	259307	ENSG00000104951	IL4I1	259307	ENSG00000104951	M5935	Genes encoding proteins involved in metabolism of fatty acids.
H		HALLMARK_FATTY_ACID_METABOLISM	INMT	11185	ENSG00000241644	INMT	11185	ENSG00000241644	M5935	Genes encoding proteins involved in metabolism of fatty acids.
H		HALLMARK_FATTY_ACID_METABOLISM	KMT5A	387893	ENSG00000183955	KMT5A	387893	ENSG00000183955	M5935	Genes encoding proteins involved in metabolism of fatty acids.
H		HALLMARK_FATTY_ACID_METABOLISM	LDHA	3939	ENSG00000134333	LDHA	3939	ENSG00000134333	M5935	Genes encoding proteins involved in metabolism of fatty acids.
H		HALLMARK_FATTY_ACID_METABOLISM	LGALS1	3956	ENSG00000100097	LGALS1	3956	ENSG00000100097	M5935	Genes encoding proteins involved in metabolism of fatty acids.
H		HALLMARK_FATTY_ACID_METABOLISM	LTC4S	4056	ENSG00000213316	LTC4S	4056	ENSG00000213316	M5935	Genes encoding proteins involved in metabolism of fatty acids.
H		HALLMARK_FATTY_ACID_METABOLISM	MAOA	4128	ENSG00000189221	MAOA	4128	ENSG00000189221	M5935	Genes encoding proteins involved in metabolism of fatty acids.
H		HALLMARK_FATTY_ACID_METABOLISM	MCEE	84693	ENSG00000124370	MCEE	84693	ENSG00000124370	M5935	Genes encoding proteins involved in metabolism of fatty acids.
H		HALLMARK_FATTY_ACID_METABOLISM	MDH1	4190	ENSG00000014641	MDH1	4190	ENSG00000014641	M5935	Genes encoding proteins involved in metabolism of fatty acids.
H		HALLMARK_FATTY_ACID_METABOLISM	MDH2	4191	ENSG00000146701	MDH2	4191	ENSG00000146701	M5935	Genes encoding proteins involved in metabolism of fatty acids.
H		HALLMARK_FATTY_ACID_METABOLISM	ME1	4199	ENSG00000065833	ME1	4199	ENSG00000065833	M5935	Genes encoding proteins involved in metabolism of fatty acids.
H		HALLMARK_FATTY_ACID_METABOLISM	METAP1	23173	ENSG00000164024	METAP1	23173	ENSG00000164024	M5935	Genes encoding proteins involved in metabolism of fatty acids.
H		HALLMARK_FATTY_ACID_METABOLISM	MGLL	11343	ENSG00000074416	MGLL	11343	ENSG00000074416	M5935	Genes encoding proteins involved in metabolism of fatty acids.
H		HALLMARK_FATTY_ACID_METABOLISM	MIF	4282	ENSG00000240972	MIF	4282	ENSG00000240972	M5935	Genes encoding proteins involved in metabolism of fatty acids.
H		HALLMARK_FATTY_ACID_METABOLISM	MIX23	131076	ENSG00000160124	MIX23	131076	ENSG00000160124	M5935	Genes encoding proteins involved in metabolism of fatty acids.
H		HALLMARK_FATTY_ACID_METABOLISM	MLYCD	23417	ENSG00000103150	MLYCD	23417	ENSG00000103150	M5935	Genes encoding proteins involved in metabolism of fatty acids.
H		HALLMARK_FATTY_ACID_METABOLISM	NBN	4683	ENSG00000104320	NBN	4683	ENSG00000104320	M5935	Genes encoding proteins involved in metabolism of fatty acids.
H		HALLMARK_FATTY_ACID_METABOLISM	NCAPH2	29781	ENSG00000025770	NCAPH2	29781	ENSG00000025770	M5935	Genes encoding proteins involved in metabolism of fatty acids.
H		HALLMARK_FATTY_ACID_METABOLISM	NSDHL	50814	ENSG00000147383	NSDHL	50814	ENSG00000147383	M5935	Genes encoding proteins involved in metabolism of fatty acids.
H		HALLMARK_FATTY_ACID_METABOLISM	NTHL1	4913	ENSG00000065057	NTHL1	4913	ENSG00000065057	M5935	Genes encoding proteins involved in metabolism of fatty acids.
H		HALLMARK_FATTY_ACID_METABOLISM	ODC1	4953	ENSG00000115758	ODC1	4953	ENSG00000115758	M5935	Genes encoding proteins involved in metabolism of fatty acids.
H		HALLMARK_FATTY_ACID_METABOLISM	OSTC	58505	ENSG00000198856	OSTC	58505	ENSG00000198856	M5935	Genes encoding proteins involved in metabolism of fatty acids.
H		HALLMARK_FATTY_ACID_METABOLISM	PCBD1	5092	ENSG00000166228	PCBD1	5092	ENSG00000166228	M5935	Genes encoding proteins involved in metabolism of fatty acids.
H		HALLMARK_FATTY_ACID_METABOLISM	PDHA1	5160	ENSG00000131828	PDHA1	5160	ENSG00000131828	M5935	Genes encoding proteins involved in metabolism of fatty acids.
H		HALLMARK_FATTY_ACID_METABOLISM	PDHB	5162	ENSG00000168291	PDHB	5162	ENSG00000168291	M5935	Genes encoding proteins involved in metabolism of fatty acids.
H		HALLMARK_FATTY_ACID_METABOLISM	PPARA	5465	ENSG00000186951	PPARA	5465	ENSG00000186951	M5935	Genes encoding proteins involved in metabolism of fatty acids.
H		HALLMARK_FATTY_ACID_METABOLISM	PRDX6	9588	ENSG00000117592	PRDX6	9588	ENSG00000117592	M5935	Genes encoding proteins involved in metabolism of fatty acids.
H		HALLMARK_FATTY_ACID_METABOLISM	PSME1	5720	ENSG00000092010	PSME1	5720	ENSG00000092010	M5935	Genes encoding proteins involved in metabolism of fatty acids.
H		HALLMARK_FATTY_ACID_METABOLISM	PTPRG	5793	ENSG00000144724	PTPRG	5793	ENSG00000144724	M5935	Genes encoding proteins involved in metabolism of fatty acids.
H		HALLMARK_FATTY_ACID_METABOLISM	PTS	5805	ENSG00000150787	PTS	5805	ENSG00000150787	M5935	Genes encoding proteins involved in metabolism of fatty acids.
H		HALLMARK_FATTY_ACID_METABOLISM	RAP1GDS1	5910	ENSG00000138698	RAP1GDS1	5910	ENSG00000138698	M5935	Genes encoding proteins involved in metabolism of fatty acids.
H		HALLMARK_FATTY_ACID_METABOLISM	RDH11	51109	ENSG00000072042	RDH11	51109	ENSG00000072042	M5935	Genes encoding proteins involved in metabolism of fatty acids.
H		HALLMARK_FATTY_ACID_METABOLISM	RDH16	8608	ENSG00000139547	RDH16	8608	ENSG00000139547	M5935	Genes encoding proteins involved in metabolism of fatty acids.
H		HALLMARK_FATTY_ACID_METABOLISM	REEP6	92840	ENSG00000115255	REEP6	92840	ENSG00000115255	M5935	Genes encoding proteins involved in metabolism of fatty acids.
H		HALLMARK_FATTY_ACID_METABOLISM	RETSAT	54884	ENSG00000042445	RETSAT	54884	ENSG00000042445	M5935	Genes encoding proteins involved in metabolism of fatty acids.
H		HALLMARK_FATTY_ACID_METABOLISM	S100A10	6281	ENSG00000197747	S100A10	6281	ENSG00000197747	M5935	Genes encoding proteins involved in metabolism of fatty acids.
H		HALLMARK_FATTY_ACID_METABOLISM	SDHA	6389	ENSG00000073578	SDHA	6389	ENSG00000073578	M5935	Genes encoding proteins involved in metabolism of fatty acids.
H		HALLMARK_FATTY_ACID_METABOLISM	SDHC	6391	ENSG00000143252	SDHC	6391	ENSG00000143252	M5935	Genes encoding proteins involved in metabolism of fatty acids.
H		HALLMARK_FATTY_ACID_METABOLISM	SDHD	6392	ENSG00000204370	SDHD	6392	ENSG00000204370	M5935	Genes encoding proteins involved in metabolism of fatty acids.
H		HALLMARK_FATTY_ACID_METABOLISM	SERINC1	57515	ENSG00000111897	SERINC1	57515	ENSG00000111897	M5935	Genes encoding proteins involved in metabolism of fatty acids.
H		HALLMARK_FATTY_ACID_METABOLISM	SLC22A5	6584	ENSG00000197375	SLC22A5	6584	ENSG00000197375	M5935	Genes encoding proteins involved in metabolism of fatty acids.
H		HALLMARK_FATTY_ACID_METABOLISM	SMS	6611	ENSG00000102172	SMS	6611	ENSG00000102172	M5935	Genes encoding proteins involved in metabolism of fatty acids.
H		HALLMARK_FATTY_ACID_METABOLISM	SUCLA2	8803	ENSG00000136143	SUCLA2	8803	ENSG00000136143	M5935	Genes encoding proteins involved in metabolism of fatty acids.
H		HALLMARK_FATTY_ACID_METABOLISM	SUCLG1	8802	ENSG00000163541	SUCLG1	8802	ENSG00000163541	M5935	Genes encoding proteins involved in metabolism of fatty acids.
H		HALLMARK_FATTY_ACID_METABOLISM	SUCLG2	8801	ENSG00000172340	SUCLG2	8801	ENSG00000172340	M5935	Genes encoding proteins involved in metabolism of fatty acids.
H		HALLMARK_FATTY_ACID_METABOLISM	TDO2	6999	ENSG00000151790	TDO2	6999	ENSG00000151790	M5935	Genes encoding proteins involved in metabolism of fatty acids.
H		HALLMARK_FATTY_ACID_METABOLISM	TP53INP2	58476	ENSG00000078804	TP53INP2	58476	ENSG00000078804	M5935	Genes encoding proteins involved in metabolism of fatty acids.
H		HALLMARK_FATTY_ACID_METABOLISM	UBE2L6	9246	ENSG00000156587	UBE2L6	9246	ENSG00000156587	M5935	Genes encoding proteins involved in metabolism of fatty acids.
H		HALLMARK_FATTY_ACID_METABOLISM	UGDH	7358	ENSG00000109814	UGDH	7358	ENSG00000109814	M5935	Genes encoding proteins involved in metabolism of fatty acids.
H		HALLMARK_FATTY_ACID_METABOLISM	UROD	7389	ENSG00000126088	UROD	7389	ENSG00000126088	M5935	Genes encoding proteins involved in metabolism of fatty acids.
H		HALLMARK_FATTY_ACID_METABOLISM	UROS	7390	ENSG00000188690	UROS	7390	ENSG00000188690	M5935	Genes encoding proteins involved in metabolism of fatty acids.
H		HALLMARK_FATTY_ACID_METABOLISM	VNN1	8876	ENSG00000112299	VNN1	8876	ENSG00000112299	M5935	Genes encoding proteins involved in metabolism of fatty acids.
H		HALLMARK_FATTY_ACID_METABOLISM	XIST	7503	ENSG00000229807	XIST	7503	ENSG00000229807	M5935	Genes encoding proteins involved in metabolism of fatty acids.
H		HALLMARK_FATTY_ACID_METABOLISM	YWHAH	7533	ENSG00000128245	YWHAH	7533	ENSG00000128245	M5935	Genes encoding proteins involved in metabolism of fatty acids.
H		HALLMARK_G2M_CHECKPOINT	ABL1	25	ENSG00000097007	ABL1	25	ENSG00000097007	M5901	Genes involved in the G2/M checkpoint	as in progression through the cell division cycle.
H		HALLMARK_G2M_CHECKPOINT	AMD1	262	ENSG00000123505	AMD1	262	ENSG00000123505	M5901	Genes involved in the G2/M checkpoint	as in progression through the cell division cycle.
H		HALLMARK_G2M_CHECKPOINT	ARID4A	5926	ENSG00000032219	ARID4A	5926	ENSG00000032219	M5901	Genes involved in the G2/M checkpoint	as in progression through the cell division cycle.
H		HALLMARK_G2M_CHECKPOINT	ATF5	22809	ENSG00000169136	ATF5	22809	ENSG00000169136	M5901	Genes involved in the G2/M checkpoint	as in progression through the cell division cycle.
H		HALLMARK_G2M_CHECKPOINT	ATRX	546	ENSG00000085224	ATRX	546	ENSG00000085224	M5901	Genes involved in the G2/M checkpoint	as in progression through the cell division cycle.
H		HALLMARK_G2M_CHECKPOINT	AURKA	6790	ENSG00000087586	AURKA	6790	ENSG00000087586	M5901	Genes involved in the G2/M checkpoint	as in progression through the cell division cycle.
H		HALLMARK_G2M_CHECKPOINT	AURKB	9212	ENSG00000178999	AURKB	9212	ENSG00000178999	M5901	Genes involved in the G2/M checkpoint	as in progression through the cell division cycle.
H		HALLMARK_G2M_CHECKPOINT	BARD1	580	ENSG00000138376	BARD1	580	ENSG00000138376	M5901	Genes involved in the G2/M checkpoint	as in progression through the cell division cycle.
H		HALLMARK_G2M_CHECKPOINT	BCL3	602	ENSG00000069399	BCL3	602	ENSG00000069399	M5901	Genes involved in the G2/M checkpoint	as in progression through the cell division cycle.
H		HALLMARK_G2M_CHECKPOINT	BIRC5	332	ENSG00000089685	BIRC5	332	ENSG00000089685	M5901	Genes involved in the G2/M checkpoint	as in progression through the cell division cycle.
H		HALLMARK_G2M_CHECKPOINT	BRCA2	675	ENSG00000139618	BRCA2	675	ENSG00000139618	M5901	Genes involved in the G2/M checkpoint	as in progression through the cell division cycle.
H		HALLMARK_G2M_CHECKPOINT	BUB1	699	ENSG00000169679	BUB1	699	ENSG00000169679	M5901	Genes involved in the G2/M checkpoint	as in progression through the cell division cycle.
H		HALLMARK_G2M_CHECKPOINT	BUB3	9184	ENSG00000154473	BUB3	9184	ENSG00000154473	M5901	Genes involved in the G2/M checkpoint	as in progression through the cell division cycle.
H		HALLMARK_G2M_CHECKPOINT	CASP8AP2	9994	ENSG00000118412	CASP8AP2	9994	ENSG00000118412	M5901	Genes involved in the G2/M checkpoint	as in progression through the cell division cycle.
H		HALLMARK_G2M_CHECKPOINT	CBX1	10951	ENSG00000108468	CBX1	10951	ENSG00000108468	M5901	Genes involved in the G2/M checkpoint	as in progression through the cell division cycle.
H		HALLMARK_G2M_CHECKPOINT	CCNA2	890	ENSG00000145386	CCNA2	890	ENSG00000145386	M5901	Genes involved in the G2/M checkpoint	as in progression through the cell division cycle.
H		HALLMARK_G2M_CHECKPOINT	CCNB2	9133	ENSG00000157456	CCNB2	9133	ENSG00000157456	M5901	Genes involved in the G2/M checkpoint	as in progression through the cell division cycle.
H		HALLMARK_G2M_CHECKPOINT	CCND1	595	ENSG00000110092	CCND1	595	ENSG00000110092	M5901	Genes involved in the G2/M checkpoint	as in progression through the cell division cycle.
[truncated: 3,469 more rows]
