# Supplementary material for: HistoMIL: A Python package for training multiple instance learning models on histopathology slides
Source: iScience. 2023 Sep 27;26(10):108073. doi: 10.1016/j.isci.2023.108073 (PMC10583115; doi:10.1016/j.isci.2023.108073)
Supplement: Supplementary file 3 — Table S4. Functional enrichment analysis for the top 50 genes in the models, related to Figure 3C The results were obtained using GeneMania and considering a neighborhood of maximum 20 connecting genes in addition to the given gene set. [file mmc3.xlsx]

## Sheet: Table S4
Table S4. Functional enrichment analysis for the top 50 genes in the models, related to Figure 3c. The results were obtained using GeneMania and considering a neighbourood of maximum 20 connecting genes in addition to the given gene set.
Function	FDR	Genes in network	Genes in genome
mitotic nuclear division	3.07804e-22	22	270
cell cycle G2/M phase transition	3.53746e-15	17	248
mitotic cell cycle checkpoint	1.44568e-14	14	136
regulation of nuclear division	1.88124e-14	13	106
chromosome segregation	4.80458e-14	16	248
mitotic sister chromatid segregation	3.94293e-13	13	137
nuclear chromosome segregation	4.98292e-13	15	236
metaphase/anaphase transition of mitotic cell cycle	4.98292e-13	10	50
regulation of metaphase/anaphase transition of cell cycle	5.49735e-13	10	51
metaphase/anaphase transition of cell cycle	6.83338e-13	10	53
chromosome separation	6.83338e-13	11	78
regulation of mitotic sister chromatid separation	7.08046e-13	10	54
mitotic sister chromatid separation	7.08046e-13	10	54
cell cycle checkpoint	8.06338e-13	14	201
negative regulation of mitotic cell cycle phase transition	9.92488e-13	14	205
regulation of chromosome separation	1.03121e-12	10	57
negative regulation of mitotic cell cycle	1.05381e-12	15	263
regulation of sister chromatid segregation	1.32773e-12	10	59
negative regulation of cell cycle phase transition	2.24367e-12	14	221
sister chromatid segregation	3.22861e-12	13	176
regulation of chromosome segregation	7.0123e-12	10	70
regulation of mitotic nuclear division	1.38319e-11	10	75
spindle	1.2584e-10	13	236
G2/M transition of mitotic cell cycle	1.35442e-10	12	182
regulation of cell cycle G2/M phase transition	2.79016e-10	12	194
regulation of mitotic metaphase/anaphase transition	4.21916e-10	8	44
chromosome, centromeric region	2.08293e-09	10	126
negative regulation of mitotic metaphase/anaphase transition	2.08293e-09	7	31
mitotic spindle checkpoint	2.08293e-09	7	31
spindle assembly checkpoint	2.08293e-09	7	31
spindle checkpoint	2.08293e-09	7	31
regulation of chromosome organization	2.43008e-09	12	239
negative regulation of mitotic sister chromatid separation	2.43008e-09	7	32
negative regulation of mitotic nuclear division	2.43008e-09	7	32
negative regulation of metaphase/anaphase transition of cell cycle	2.98365e-09	7	33
negative regulation of sister chromatid segregation	3.54605e-09	7	34
negative regulation of mitotic sister chromatid segregation	3.54605e-09	7	34
negative regulation of chromosome segregation	4.19572e-09	7	35
negative regulation of chromosome separation	4.19572e-09	7	35
regulation of mitotic sister chromatid segregation	7.62538e-09	7	38
negative regulation of nuclear division	2.22838e-08	7	44
negative regulation of chromosome organization	2.87798e-08	8	77
positive regulation of cell cycle process	5.47372e-08	11	245
microtubule cytoskeleton organization involved in mitosis	7.98019e-08	9	133
chromosomal region	1.2566e-07	11	266
positive regulation of cell cycle	3.80823e-07	11	296
condensed chromosome	6.18622e-07	8	114
spindle organization	7.2265e-07	9	172
condensed chromosome, centromeric region	9.69147e-07	6	42
negative regulation of organelle organization	2.53303e-06	10	273
DNA integrity checkpoint	4.28283e-06	8	147
mitotic DNA integrity checkpoint	6.02471e-06	7	99
regulation of G2/M transition of mitotic cell cycle	9.52383e-06	7	106
cell cycle G1/S phase transition	1.13321e-05	9	239
kinetochore	2.33398e-05	5	36
microtubule	7.81402e-05	7	145
DNA damage response, signal transduction by p53 class mediator	0.000101123	6	92
mitotic DNA damage checkpoint	0.000105993	6	93
signal transduction involved in mitotic G1 DNA damage checkpoint	0.000207271	5	56
positive regulation of cell cycle arrest	0.000207271	5	56
mitotic G1 DNA damage checkpoint	0.000219379	5	57
intracellular signal transduction involved in G1 DNA damage checkpoint	0.000219379	5	57
signal transduction involved in mitotic DNA damage checkpoint	0.000228482	5	58
signal transduction involved in mitotic DNA integrity checkpoint	0.000228482	5	58
signal transduction involved in mitotic cell cycle checkpoint	0.000228482	5	58
condensed chromosome kinetochore	0.000243738	4	25
condensed nuclear chromosome	0.000277577	5	61
positive regulation of mitotic cell cycle phase transition	0.000277577	5	61
attachment of spindle microtubules to kinetochore	0.000277577	4	26
cell cycle arrest	0.00027821	6	113
G1 DNA damage checkpoint	0.000288698	5	62
mitotic G1/S transition checkpoint	0.000288698	5	62
regulation of G1/S transition of mitotic cell cycle	0.000311182	6	116
signal transduction in response to DNA damage	0.000320816	6	117
negative regulation of G1/S transition of mitotic cell cycle	0.000320816	5	64
positive regulation of mitotic cell cycle	0.000320816	5	64
DNA damage checkpoint	0.000326142	6	118
establishment of chromosome localization	0.000423553	5	68
signal transduction involved in DNA damage checkpoint	0.000449854	5	69
chromosome localization	0.000477331	5	70
signal transduction involved in DNA integrity checkpoint	0.000499846	5	71
signal transduction involved in cell cycle checkpoint	0.000499846	5	71
proteasome-mediated ubiquitin-dependent protein catabolic process	0.000588531	8	298
positive regulation of cell cycle phase transition	0.000641054	5	75
regulation of cell cycle G1/S phase transition	0.00076774	6	139
kinetochore organization	0.00119737	3	12
regulation of cyclin-dependent protein kinase activity	0.00121852	5	86
G1/S transition of mitotic cell cycle	0.00124295	6	152
signal transduction by p53 class mediator	0.00150991	7	242
negative regulation of cell cycle G1/S phase transition	0.00173043	5	93
regulation of cell cycle arrest	0.00189945	5	95
negative regulation of cell cycle G2/M phase transition	0.00218735	5	98
condensed nuclear chromosome, centromeric region	0.00227564	3	15
regulation of cell division	0.00375594	5	110
microtubule associated complex	0.00441792	5	114
positive regulation of cell cycle G2/M phase transition	0.00546591	3	20
meiotic chromosome segregation	0.00592096	4	60
microtubule organizing center organization	0.00693582	5	126
cyclin-dependent protein kinase holoenzyme complex	0.00818251	3	23
regulation of smooth muscle cell proliferation	0.0118029	4	72
spindle assembly	0.0122156	4	73
meiotic cell cycle process	0.0122156	5	143
meiotic cell cycle	0.0142168	5	148
mitotic G2/M transition checkpoint	0.0142584	3	28
kinase activator activity	0.0152373	4	78
smooth muscle cell proliferation	0.0152373	4	78
mitotic spindle organization	0.0166637	4	80
serine/threonine protein kinase complex	0.0173291	4	81
negative regulation of G2/M transition of mitotic cell cycle	0.0204261	3	32
protein kinase regulator activity	0.0235216	5	167
tubulin binding	0.0279113	6	276
motor activity	0.0283131	4	93
centrosome cycle	0.0283131	4	93
antigen processing and presentation of exogenous peptide antigen	0.0289937	5	176
protein kinase complex	0.0289937	4	94
antigen processing and presentation of exogenous antigen	0.0324838	5	181
antigen processing and presentation of peptide antigen via MHC class II	0.0361673	4	100
centromere complex assembly	0.0391738	3	41
chromosome organization involved in meiotic cell cycle	0.0391738	3	41
antigen processing and presentation of peptide antigen	0.0391738	5	190
antigen processing and presentation of peptide or polysaccharide antigen via MHC class II	0.0391738	4	103
positive regulation of ion transport	0.0396379	5	191
muscle cell proliferation	0.0442303	4	107
kinase regulator activity	0.0442303	5	196
positive regulation of nuclear division	0.0495918	3	45
mitotic spindle	0.0525209	3	46
antigen processing and presentation	0.056391	5	208
meiosis II	0.0567738	2	10
meiotic sister chromatid segregation	0.0567738	2	10
centromeric sister chromatid cohesion	0.0567738	2	10
meiosis II cell cycle process	0.0567738	2	10
cell division	0.0617969	5	214
metaphase plate congression	0.0799563	3	54
nuclear envelope disassembly	0.0810964	2	12
meiotic nuclear division	0.0826073	4	129
protein kinase activator activity	0.0870214	3	56
centrosome separation	0.0935652	2	13
